# Supplementary material for: Microtubule polyglutamylation and acetylation drive microtubule dynamics critical for platelet formation
Source: BMC Biol. 2018 Oct 18;16:116. doi: 10.1186/s12915-018-0584-6 (PMC6194603; doi:10.1186/s12915-018-0584-6)
Supplement: Supplementary file 11 — Movie S8-S10. MT acetylation level must be controlled for efficient PPLL formation in D723H cell spreading on fibrinogen. D723H cells spreading on fibrinogen treated with carrier, TSA or TBSA as indicated and imaged every 5 min with an inverted Leica DMIRE2 microscope equipped with a Leica 20X N PLAN L 0.4 LMC and driven by metamorph software. (ZIP 2318 kb) [file 12915_2018_584_MOESM11_ESM.zip]

Archive with 3 entries (3 files):
- movie S10.avi
- movie S8.avi
- movie S9.avi
