# Supplementary material for: Microtubule polyglutamylation and acetylation drive microtubule dynamics critical for platelet formation
Source: BMC Biol. 2018 Oct 18;16:116. doi: 10.1186/s12915-018-0584-6 (PMC6194603; doi:10.1186/s12915-018-0584-6)
Supplement: Supplementary file 12 — Movies S11. and S12. MT acetylation level must be controlled for efficient proplatelet formation in mouse megakaryocyte. Megakaryocytes extending proplatelets on fibrinogen treated with carrier or TBSA as indicated. Modulation contrast time-lapse microscopy images were acquired every 15 min. (ZIP 2690 kb) [file 12915_2018_584_MOESM12_ESM.zip]

Archive with 2 entries (2 files):
- movie S11.avi
- movie S12.avi
