# Supplementary material for: Microtubule polyglutamylation and acetylation drive microtubule dynamics critical for platelet formation
Source: BMC Biol. 2018 Oct 18;16:116. doi: 10.1186/s12915-018-0584-6 (PMC6194603; doi:10.1186/s12915-018-0584-6)
Supplement: Supplementary file 14 — Movies S13–S18. Polyploidization increases PPLL and swelling formation in D723H cells spreading on fibrinogen but has no effect on WT cells spreading on fibrinogen or D723H cells in serum. D723H cells spreading on fibrinogen treated as indicated. Modulation contrast time-lapse microscopy images were acquired every 5 min. (ZIP 13932 kb) [file 12915_2018_584_MOESM14_ESM.zip]

Archive with 6 entries (6 files):
- movie S13.avi
- movie S14.avi
- movie S15.avi
- movie S16.avi
- movie S17.avi
- movie S18.avi
