# Supplementary material for: Microtubule polyglutamylation and acetylation drive microtubule dynamics critical for platelet formation
Source: BMC Biol. 2018 Oct 18;16:116. doi: 10.1186/s12915-018-0584-6 (PMC6194603; doi:10.1186/s12915-018-0584-6)
Supplement: Supplementary file 16 — Raw Data values. (XLSX 267 kb) [file 12915_2018_584_MOESM16_ESM.xlsx]

## Sheet: Figure 4
			3 experiments raw data from imageJ Software/ Analyze particle function/mean intensity																3 experiments raw data from imageJ Software/ Analyze particle function/shape descriptors
			student t-test/ unpaired two tailed								Ratio Luci vs Mec-17 AcTub/tub. P value <0.0001								student t-test/ unpaired two tailed
																					Ratio Luci vs Mec-17 AR Ratio. P value <0.0001
																					Ratio Luci vs Mec-17+TSA AR Ratio. P value <0.0001
																					Ratio Mec-17 vs Mec-17+TSA AR Ratio. P value <0.0001
	Figure 4A			LUCI						MEC-17									Figure 4B																	Figure 4B right graph, cell percentage with AR < or > to 2.5
		c102 Tubulin	AcTub	Ratio Actub/tub		RATIOAcTub/TUB/Medium Luci ratio value 0.69			c102 Tubulin	AcTub	Ratio Actub/tub		RATIOAcTub/TUB/Medium luci ratio value 0.69														mean AR ratio. ordered cells from the three experiments	mean AR ratio. ordered cells from the three experiments	mean AR ratio. ordered cells from the three experiments						AR<2,5				AR>2,5		SEM
																				LUCI		Mec-17		Mec-17+TSA			LUCI	Mec-17	Mec-17+TSA				Luci	38.6	40.9	36.8		61.4	59.1	63.2	1.217
		Mean	Mean						Mean	Mean										AR Measure		AR Measure		AR Measure			1.52	1.09	1.12				Mec-17	80.3	85.7	79.5		19.7	14.2	20.5	1.94
LUCI #1		922.67	596.83	0.646851		0.937465		Mec-17#1	1592.11	462.36	0.290407		0.42088						LUCI #1	2.68	Mec-17#1	3.25	Mec-17+TSA#1	1.01			1.53	1.09	1.12				Mec-17+TSA	66.5	69	62		33.5	31	38	2.04
		859.97	521.29	0.606172		0.878511			1080.72	238.16	0.220372		0.319379							1.78		2.69		1.02			1.53	1.09	1.12
		834.07	775.41	0.92967		1.34735			1581.32	473.78	0.29961		0.434218							3.91		1.19		1.02			1.53	1.09	1.12
		996.64	559.8	0.561687		0.81404			1144.01	311.16	0.271991		0.394189							3.37		1.64		1.02			1.54	1.1	1.12
		1006.23	728.93	0.724417		1.04988			931.55	213.9	0.229617		0.332779							4.81		1.64		1.02			1.55	1.1	1.12
		1055.75	703.58	0.666427		0.965836			1192.68	332.65	0.27891		0.404217							3.62		3.08		1.02			1.55	1.1	1.12
		981.62	594.41	0.60554		0.877594			1210.1	359.69	0.29724		0.430782							1.43		1.64		1.02			1.55	1.1	1.13
		880.27	380.64	0.432413		0.626685			1030.2	336.15	0.326296		0.472893							2.01		1.13		1.02			1.55	1.1	1.13
		956.46	471.94	0.493424		0.715107			1176.33	393.9	0.334855		0.485297							3.73		1.6		1.02			1.56	1.1	1.13
		1124.96	582.06	0.517405		0.749862			952.75	259.55	0.272422		0.394814							2.3		1.28		1.03			1.56	1.1	1.13
		819.2	526.52	0.642725		0.931485			1405.31	388.78	0.276651		0.400943							4.58		5.33		1.03			1.56	1.1	1.13
		1025.66	628.45	0.612727		0.888011			1154.01	280.81	0.243334		0.352658							2.65		1.34		1.04			1.57	1.1	1.13
		998.03	619.92	0.621144		0.900208			811.56	244.06	0.300729		0.43584							2.43		3.04		1.04			1.58	1.1	1.13
		1100.44	435.4	0.39566		0.57342			1013.81	323.88	0.319468		0.462997							1.69		1.1		1.04			1.59	1.1	1.13
		1077.57	640.5	0.594393		0.861439			1203.02	374	0.310884		0.450557							3.06		1.41		1.04			1.6	1.1	1.14
		1187.95	777.35	0.654363		0.948352			1750.22	436.2	0.249226		0.361197							4.48		1.47		1.04			1.61	1.1	1.14
		986.23	462.57	0.469029		0.679751			1171.58	296.34	0.25294		0.36658							5.32		2.75		1.05			1.61	1.1	1.14
		1131.26	705.08	0.62327		0.903289			1044.43	312.38	0.299091		0.433466							2.02		2.28		1.05			1.62	1.11	1.14
		1007.03	568.27	0.564303		0.81783			1094.07	350.77	0.32061		0.464652							2.6		1.32		1.05			1.62	1.11	1.14
		1123.31	392.91	0.349779		0.506926			900.11	186.22	0.206886		0.299835							2.06		1.92		1.05			1.64	1.11	1.14
		925.35	855.9	0.924947		1.3405			1724.42	570.75	0.330981		0.479682							3.53		1.87		1.06			1.64	1.11	1.14
		1032.67	971.57	0.940833		1.36353			1105.19	319.37	0.288973		0.418801							5.42		2.27		1.06			1.64	1.11	1.14
		1151.58	878.74	0.763073		1.1059			1038.32	215.5	0.207547		0.300792							1.14		1.32		1.06			1.64	1.12	1.15
		917.74	486.67	0.530292		0.768539			1694.14	463.16	0.273389		0.396217							5.51		1.1		1.06			1.65	1.12	1.15
		932.56	577.66	0.619435		0.897731			1039.88	271.56	0.261146		0.378472							1.72		1.55		1.06			1.66	1.12	1.15
		1091.74	911.8	0.835181		1.21041			1022.21	293.62	0.28724		0.41629							3.13		2.62		1.06			1.66	1.12	1.15
		1201.64	551.37	0.458848		0.664997			951.48	270.59	0.284389		0.412157							4.39		5.42		1.07			1.67	1.12	1.15
		1001.72	541.97	0.541039		0.784115			1277.06	279.23	0.218651		0.316885							3.98		1.39		1.07			1.69	1.12	1.16
		1141.55	707.52	0.619789		0.898245			1161.95	394.38	0.339412		0.491902							3.66		1.23		1.07			1.71	1.12	1.16
		1133.48	648.46	0.572097		0.829125			1080.46	276.54	0.255947		0.370937							2.33		1.59		1.07			1.71	1.12	1.16
		991.62	469.81	0.47378		0.686638			1038.31	224.97	0.216669		0.314014							2.67		3.56		1.07			1.71	1.12	1.16
		967.32	631.96	0.65331		0.946826			1376.29	348.26	0.253043		0.366728							3.66		1.15		1.08			1.72	1.13	1.16
		1376.04	1075.32	0.78146		1.13255			967.76	205.54	0.212387		0.307808							1.97		1.28		1.08			1.73	1.13	1.17
		1214.35	958.99	0.789715		1.14451			1298.77	325.04	0.250268		0.362707							3.46		2.21		1.09			1.74	1.13	1.17
		1391.86	1301.38	0.934993		1.35506			1191.53	306.76	0.257451		0.373117							4.15		1.11		1.09			1.75	1.13	1.17
		1573.22	1218.68	0.774641		1.12267			1440.71	495.96	0.344247		0.498909							3.24		1.2		1.09			1.76	1.13	1.17
		1354.07	680.6	0.502633		0.728453			1079.02	281.38	0.260774		0.377933							1.64		1.29		1.09			1.76	1.13	1.17
		1087.6	612.61	0.563268		0.81633			1262.84	280.41	0.222047		0.321807							3.56		2.39		1.09			1.77	1.13	1.17
		933.78	485.05	0.519448		0.752823			1126.52	272.21	0.241638		0.3502							2.63		1.1		1.1			1.78	1.13	1.17
		1637.4	1064.08	0.64986		0.941825			1678.27	421.77	0.251312		0.364221							2.98		1.01		1.1			1.79	1.13	1.18
		1157.76	882.77	0.762481		1.10504			1004.61	264.48	0.263266		0.381545							1.24		1.1		1.1			1.79	1.13	1.18
		1061.74	674.45	0.635231		0.920624			1651.46	322.88	0.195512		0.283351							1.29		1.27		1.11			1.81	1.13	1.18
		1252.4	1092.5	0.872325		1.26424			1013.03	244.09	0.24095		0.349204							3.16		1.59		1.11			1.82	1.13	1.18
		914.64	471.27	0.515252		0.746742			1591.83	395.59	0.248513		0.360163							6.17		2.26		1.11			1.82	1.13	1.18
		1069.19	419.4	0.39226		0.568492			1114.64	321.17	0.288138		0.417591							2.67		1.31		1.12			1.82	1.13	1.18
		1271.55	1192.06	0.937486		1.35867			1708.91	457.63	0.267791		0.388102							2.69		1.39		1.12			1.84	1.13	1.19
		1262.91	580.45	0.459613		0.666106			1195.93	230.47	0.192712		0.279293							2.85		1.37		1.12			1.85	1.13	1.19
		1139.27	1010.72	0.887165		1.28575			1162.07	292.22	0.251465		0.364442							1.49		2.25		1.12			1.85	1.14	1.19
		1361.71	449.1	0.329806		0.47798			1006.67	248.49	0.246844		0.357744							5.76		1.24		1.12			1.86	1.14	1.2
		1075.46	921.77	0.857094		1.24216			1072.96	237.77	0.221602		0.321162							1.42		2.31		1.12			1.87	1.14	1.2
		1401.83	758.23	0.540886		0.783893			1341.81	331.44	0.24701		0.357985							3.4		1.39		1.12			1.87	1.14	1.2
		1234.8	663.21	0.537099		0.778405			1100.14	319.12	0.290072		0.420394							2.19		1.45		1.12			1.9	1.14	1.2
		1285.16	708.87	0.551581		0.799393			941.15	251.93	0.267683		0.387947							2.63		1.68		1.12			1.93	1.14	1.2
		1050.74	727.88	0.692731		1.00396			944.56	336.72	0.356483		0.516643							1.32		1.16		1.12			1.93	1.14	1.21
		1202.67	533.16	0.443314		0.642484			1050.98	210.44	0.200232		0.290192							3.27		1.07		1.12			1.95	1.14	1.21
		1082.35	679.16	0.627486		0.909401			1223.67	322.24	0.263339		0.381651							9.53		2.63		1.12			1.97	1.14	1.21
		1126.81	423.39	0.375742		0.544554			785.29	162.96	0.207516		0.300747							1.67		1.21		1.13			1.97	1.14	1.21
		1299.71	607.1	0.467104		0.676963			1060.21	360.3	0.339838		0.492519							6.22		1.15		1.13			1.97	1.14	1.22
		940.02	520.23	0.553424		0.802064			1073.06	276.1	0.257302		0.372901							4.37		1.37		1.13			1.97	1.14	1.22
		1254.55	969.84	0.773058		1.12037			1315.95	374.73	0.28476		0.412696							4.07		1.57		1.13			1.97	1.14	1.22
		1167.99	518.99	0.444345		0.643978			1964.55	427.4	0.217556		0.315299							2.29		1.94		1.13			1.98	1.14	1.22
		955.98	768.6	0.803992		1.16521			967.15	193.32	0.199886		0.28969							3.1		1.79		1.13			1.99	1.14	1.22
		877.3	496.94	0.566442		0.820931			1184.87	341.31	0.288057		0.417474							4.07		1.31		1.13			1.99	1.14	1.22
		1085.01	946.76	0.872582		1.26461			971.87	229.6	0.236246		0.342385							1.56		1.42		1.13			2.01	1.14	1.22
		1128.27	440.98	0.390846		0.566444			1373.58	446.93	0.325376		0.471559							3.37		4.05		1.14			2.01	1.15	1.23
		1015.66	648.7	0.638698		0.925649			815.93	241.8	0.296349		0.429491							1.56		3.52		1.14			2.02	1.15	1.23
		1181.7	561.93	0.475527		0.689169			1223.14	320.11	0.261712		0.379292							3.54		1.31		1.14			2.04	1.15	1.23
		1082.82	916.74	0.846623		1.22699			1788.17	499.38	0.279269		0.404737							2.53		4.89		1.14			2.04	1.15	1.23
		1014.75	441.73	0.435309		0.630883			1210.14	303.83	0.25107		0.36387							1.21		1.61		1.14			2.05	1.15	1.24
		1366.19	1063.37	0.778347		1.12804			931.19	203.66	0.218709		0.31697							2.19		1.36		1.14			2.05	1.15	1.24
		939.08	604.42	0.64363		0.932797			1223.96	257.28	0.210203		0.304642							8.73		1.88		1.14			2.06	1.15	1.24
		986.73	495.35	0.502012		0.727553			1278.91	360.9	0.282193		0.408976							2.75		3.2		1.14			2.08	1.15	1.24
		1111.12	745.69	0.671116		0.972631			1113.39	346.26	0.310996		0.450719							1.24		3.42		1.15			2.08	1.15	1.25
		958.12	486.25	0.507504		0.735513			1230.47	281.4	0.228693		0.331439							1.79		1.31		1.15			2.09	1.15	1.25
		1179.74	556.56	0.471765		0.683717			929.26	216.34	0.232809		0.337404							4.64		2.3		1.15			2.09	1.15	1.25
		1123.71	705.59	0.627911		0.910016			951.79	269.97	0.283645		0.411079							4.29		1.38		1.15			2.1	1.15	1.25
		1187.42	527.07	0.443878		0.643302			838.14	240.87	0.287386		0.416502							4.63		1.3		1.15			2.13	1.15	1.25
		1012	627.63	0.620188		0.898823			1914.76	464.73	0.242709		0.351753							3.96		2.89		1.16			2.14	1.16	1.25
		902.95	419.91	0.465042		0.673974			833.83	196.32	0.235444		0.341223							2.35		1.24		1.16			2.18	1.16	1.25
		960.67	871.58	0.907263		1.31487			1055.06	243.19	0.230499		0.334056							1.66		2.43		1.16			2.18	1.16	1.25
		1031.86	662.17	0.641725		0.930036			989.03	244.94	0.247657		0.358923							2.09		1.13		1.16			2.18	1.16	1.26
		890.16	385.62	0.433203		0.62783			1417.56	527.96	0.372443		0.539772							2.42		1.11		1.16			2.19	1.16	1.26
		1342.89	961.53	0.716015		1.0377			1024.71	573.18	0.559358		0.810664							1.28		1.24		1.17			2.19	1.16	1.26
		1216.66	720.68	0.592343		0.858468			1176.45	354.45	0.301288		0.436649							2.48		1.19		1.17			2.19	1.16	1.27
		1061.17	368.81	0.34755		0.503696			1031.48	309.29	0.299851		0.434566							5.92		1.29		1.17			2.21	1.16	1.27
		978.64	421.79	0.430996		0.624632			1152.32	391.1	0.339402		0.491887							6.28		1.68		1.17			2.22	1.16	1.27
		1035.07	478.51	0.462297		0.669996			1395.48	388.55	0.278435		0.403528							6.77		4.15		1.17			2.22	1.16	1.27
		1012.04	660.91	0.653047		0.946445			1045.82	207.28	0.198199		0.287244							4.48		1.08		1.17			2.22	1.16	1.27
		948.31	758.75	0.800108		1.15958			1754.01	1776.51	1.01283		1.46787							3.33		1.07		1.17			2.23	1.16	1.27
		1180.06	552.99	0.468612		0.679147			1138.23	384.56	0.337858		0.489649							1.61		1.28		1.18			2.23	1.16	1.28
		952.24	483.37	0.507614		0.735672			983.78	454.76	0.462258		0.669939							4.89		1.09		1.18			2.24	1.16	1.28
		1172.5	707.6	0.603497		0.874633			1043.8	276.75	0.265137		0.384257							3.84		2.98		1.18			2.27	1.16	1.28
		1222.89	1001.35	0.818839		1.18672			1017.33	324.68	0.319149		0.462535							2.67		3.05		1.18			2.29	1.16	1.28
		1026.1	471.87	0.459867		0.666475			1091.12	359.84	0.32979		0.477956							1.3		1.2		1.18			2.3	1.17	1.28
		1104.65	611.6	0.55366		0.802405														3.15		1.45		1.18			2.33	1.17	1.28
		1105.14	687.64	0.62222		0.901768														3.98		2.73		1.19			2.33	1.17	1.29
		942.89	599.57	0.635885		0.921573														3.41		3.82		1.19			2.35	1.17	1.29
		950.23	486.63	0.512118		0.7422														1.93		1.35		1.19			2.35	1.17	1.29
		1069.48	796.1	0.74438		1.07881														3.22		2.53		1.2			2.36	1.17	1.29
		1080.56	627.62	0.580828		0.84178														1.35		3.74		1.2			2.37	1.17	1.29
		931.53	825.83	0.886531		1.28483														4.82		3.58		1.2			2.38	1.17	1.29
		1134.87	434.85	0.383172		0.555321														2.84		1.14		1.2			2.38	1.18	1.3
		1054.5	1098.6	1.04182		1.50989														6.47		1.28		1.2			2.41	1.18	1.31
		1061.18	488.94	0.460751		0.667755														2.81		1.19		1.21			2.41	1.18	1.31
		1010.97	528.57	0.522835		0.757731														3.16		1.45		1.21			2.41	1.18	1.31
		1009.46	934.64	0.925881		1.34186														3.49		1.53		1.21			2.42	1.18	1.31
		914.11	578.03	0.632342		0.916437														3.4		1.23		1.21			2.42	1.18	1.31
		1067.36	452.41	0.423859		0.614288														1.66		1.12		1.22			2.43	1.18	1.31
		1090.78	629.9	0.577477		0.836923														4.98		2.13		1.22			2.44	1.18	1.31
		1006.11	739.94	0.735446		1.06586														1.46		1.97		1.22			2.44	1.18	1.32
		1147.18	797.39	0.695087		1.00737														2.86		2.16		1.22			2.45	1.18	1.32
		979.87	627.68	0.640575		0.928369														2.35		1.7		1.22			2.45	1.18	1.32
		1092.25	579.83	0.530858		0.76936														3.57		1.85		1.22			2.45	1.19	1.32
		1205.9	542.2	0.449623		0.651627														7.36		1.99		1.22			2.47	1.19	1.33
		944.18	766.92	0.81226		1.17719														2.68		2.77		1.23			2.47	1.19	1.34
		1005.86	576.07	0.572714		0.83002														3.47		1.98		1.23			2.47	1.19	1.34
		913.52	470.13	0.514636		0.745849														3.29		2.07		1.23			2.48	1.19	1.35
		942.67	633.71	0.67225		0.974276														3.32		2.26		1.23			2.48	1.19	1.35
		1054	598.2	0.567552		0.822539														3.9		3.02		1.24			2.49	1.19	1.35
		1080	1004.79	0.930361		1.34835														7.74		2.15		1.24			2.52	1.19	1.35
		1039.05	633.7	0.609884		0.88389														2.65		1.12		1.24			2.52	1.19	1.35
		847.65	555.97	0.655896		0.950573														2.62		2.07		1.24			2.53	1.19	1.35
		911.66	487.61	0.534859		0.775159														5.07		3.53		1.25			2.53	1.19	1.35
		856.49	475.27	0.554904		0.804209														3.69		1.02		1.25			2.53	1.19	1.35
																						1.25		1.25			2.55	1.19	1.36
		1000.97	1037.87	1.03686		1.5027																1.45		1.25			2.55	1.2	1.36
		869.18	499.79	0.575013		0.833353																3.87		1.25			2.56	1.2	1.36
		856.64	1185.95	1.38442		2.00641																1.28		1.25			2.56	1.2	1.36
		846.67	394.9	0.466415		0.675964																1.65		1.25			2.57	1.2	1.37
		1067.87	745.64	0.69825		1.01196																1.22		1.25			2.57	1.2	1.37
		1008.01	689.57	0.68409		0.991435																2.25		1.26			2.57	1.2	1.37
		1009.85	466.68	0.462128		0.669751																2.57		1.26			2.58	1.2	1.37
		1181.27	1445.27	1.22349		1.77317																1.08		1.26			2.59	1.2	1.37
		886.42	661.31	0.746046		1.08123																1.31		1.27			2.59	1.2	1.38
		891.14	329.65	0.369919		0.536115																1.37		1.27			2.6	1.2	1.38
		992.67	707.42	0.712644		1.03282																2.43		1.27			2.6	1.2	1.38
		976.15	440.64	0.451406		0.654212																5.56		1.27			2.62	1.2	1.38
		1193.81	1012.65	0.848251		1.22935																1.12		1.27			2.63	1.2	1.39
		1018.34	1104.57	1.08468		1.572																1.67		1.27			2.63	1.2	1.4
		1117.34	717.72	0.642347		0.930938																2.52					2.64	1.21	1.4
		902.9	628.8	0.696423		1.00931																2.29					2.65	1.21	1.4
		1057.57	970.97	0.918114		1.3306																1.06					2.65	1.21	1.41
		976.64	1014.68	1.03895		1.50572																1.4					2.65	1.21	1.41
		923.11	624.82	0.676864		0.980962																2.43					2.67	1.21	1.41
		976.21	644.4	0.660104		0.956672																1.23					2.67	1.21	1.43
																						1.18					2.67	1.21	1.43
																						1.37					2.67	1.21	1.44
LUCI#2		904.77	553.41	0.611658		0.886461		Mec-17#2	941.33	437.92	0.465214		0									1.18					2.68	1.21	1.45
		1250.91	882.5	0.705486		1.02244			930.71	247.27	0.265679		0.674223									1.12					2.68	1.21	1.46
		1013.59	402.65	0.397251		0.575727			1478.33	320.98	0.217123		0.385042									1.26					2.69	1.21	1.46
		1058.04	811.79	0.767258		1.11197			1358.51	288.78	0.212571		0.314672									1.67					2.69	1.21	1.47
		979.56	342.29	0.349432		0.506424			943.61	227.48	0.241074		0.308074									1.54					2.7	1.22	1.47
		1028.51	723.2	0.703153		1.01906			986.87	263.63	0.267138		0.349383									5.01					2.72	1.22	1.48
		995.45	862.04	0.86598		1.25504			1102.28	202.48	0.183692		0.387156									1.44					2.74	1.22	1.49
		1132.99	604.87	0.533871		0.773725			1402.17	344.97	0.246026		0.26622									3.24					2.74	1.22	1.49
		961.01	532.97	0.554594		0.803759			1170.87	231.94	0.198092		0.356559									1.76					2.74	1.22	1.49
		1215.35	574.11	0.472382		0.684612			1180.48	252.95	0.214277		0.28709									1.1					2.75	1.22	1.49
		941.16	629.82	0.669195		0.969848			1256.41	297.92	0.23712		0.310547									2.32					2.75	1.22	1.5
		840.2	670.35	0.797846		1.1563			1168.71	240.8	0.206039		0.343652									1.62					2.77	1.22	1.5
		977.38	741.4	0.758559		1.09936			873.77	280.82	0.321389		0.298607									1.81					2.78	1.22	1.5
		1135.76	796.74	0.701504		1.01667			978.38	267.4	0.273309		0.465781									1.3					2.8	1.22	1.5
		1081.91	1116.34	1.03182		1.4954			1415.78	747.92	0.528274		0.3961									1.28					2.81	1.22	1.51
		1119.88	813.78	0.726667		1.05314			1274.47	301.87	0.236859		0.765615									1.62					2.81	1.22	1.52
		950.03	511.56	0.538467		0.780387			1276.42	300.86	0.235706		0.343274									2.48					2.81	1.22	1.52
		1010.76	710.35	0.702788		1.01853			1065.66	321.09	0.301306		0.341603									1.77					2.81	1.23	1.53
		1131.19	889.44	0.786287		1.13955			1261.15	371.54	0.294604		0.436676									1.23					2.82	1.23	1.53
		882.98	470.11	0.532413		0.771613			1204.43	331.53	0.275259		0.426963									1.3					2.82	1.23	1.53
		1028.29	687.91	0.668984		0.969543			1610.61	447.79	0.278025		0.398926									1.64					2.83	1.23	1.53
		959.21	545.61	0.568812		0.824365			959.34	206.85	0.215617		0.402935									1.2					2.83	1.23	1.54
		1191.31	1145.37	0.961437		1.39339			1037.79	368.51	0.355091		0.312488									1.66					2.84	1.23	1.55
		1050.16	988.18	0.94098		1.36374			1219.02	350.25	0.287321		0.514625									1.22					2.85	1.23	1.55
		1077.41	625.81	0.580847		0.841807			1013.29	219.2	0.216325		0.416407									1.06					2.85	1.23	1.55
		868.39	1218.04	1.40264		2.03281			1134.75	245.09	0.215986		0.313515									1.23					2.86	1.23	1.56
		1099.14	835.4	0.760049		1.10152			876.88	278.67	0.317797		0.313023									1.36					2.87	1.23	1.56
		1011.36	790.96	0.782076		1.13344			1249.23	321.03	0.256982		0.460576									1.06					2.9	1.23	1.56
		946.93	546.83	0.577477		0.836923			1037.11	253.7	0.244622		0.372438									2.88					2.9	1.23	1.56
		1160.78	579.37	0.499121		0.723364			862.09	209.47	0.242979		0.354525									1.2					2.97	1.23	1.57
		1168.88	531.16	0.454418		0.658577			926.4	209.96	0.226641		0.352144									1.63					2.98	1.23	1.57
		1092.16	648.66	0.593924		0.860759			1080	591.81	0.547972		0.328465									2.65					3.03	1.24	1.57
		921.1	412.78	0.448138		0.649476			1058.08	324.33	0.306527		0.794163									1.91					3.04	1.24	1.57
		1050.07	759.16	0.722961		1.04777			1041.47	253.09	0.243012		0.444242									1.58					3.05	1.24	1.58
		863.35	380.2	0.440378		0.638228			989.28	368.16	0.372149		0.352192									1.05					3.05	1.24	1.58
		1345.02	557.89	0.414782		0.601133			1402.96	358.19	0.25531		0.539347									2.49					3.06	1.24	1.59
		1051.78	847.6	0.805872		1.16793			1358.37	265.11	0.195168		0.370015									1.16					3.06	1.24	1.59
		879.61	491.16	0.558384		0.809252			1252.13	361.85	0.288988		0.282852									1.71					3.08	1.24	1.6
		989.76	1423.7	1.43843		2.08468			1021.17	309.43	0.303015		0.418823									1.78					3.09	1.24	1.6
		967.07	861.56	0.890897		1.29116			1271.5	527.38	0.41477		0.439152									1.54					3.1	1.25	1.61
		935.3	374.43	0.400331		0.58019			1100.52	259.63	0.235916		0.601116									1.47					3.12	1.25	1.61
		971.01	756.41	0.778993		1.12898			1165.56	209.57	0.179802		0.341907									2.14					3.13	1.25	1.61
		1065.19	548.57	0.514997		0.746373			1912.6	1956.61	1.02301		0.260583									1.6					3.13	1.25	1.62
		998.82	661.87	0.662652		0.960365			1165.77	270.28	0.231847		1.48262									1.49					3.14	1.25	1.62
		830.76	561.5	0.675887		0.979547			997.37	241.21	0.241846		0.33601									1.25					3.14	1.25	1.63
		1023.79	726.13	0.709257		1.02791			1356.33	423.55	0.312277		0.350502									1.31					3.15	1.25	1.63
		1023.49	707.77	0.691526		1.00221			1071.55	298.75	0.278802		0.452575									4.51					3.16	1.25	1.63
		946.83	744.44	0.786245		1.13948			1361.97	362.52	0.266173		0.40406									1.29					3.16	1.25	1.64
		1105.98	1227.35	1.10974		1.60832			1054.79	226.51	0.214744		0.385758									3.28					3.17	1.25	1.64
		1408.52	1394.4	0.989975		1.43475			1078.22	288.05	0.267153		0.311223									2.64					3.18	1.25	1.65
		877.37	421.99	0.480972		0.69706			1004.51	486.79	0.484604		0.387179									1.68					3.18	1.26	1.65
		871.41	412.16	0.472981		0.685479			1051.74	333.63	0.317217		0.702325									2.49					3.2	1.26	1.67
		888.94	434.87	0.489201		0.708986			1208.32	316.32	0.261785		0.459735									5.95					3.22	1.26	1.67
		905.97	680.65	0.751294		1.08883			1328.61	391.73	0.294842		0.379398									1.1					3.24	1.26	1.68
		1090.91	420.18	0.385165		0.55821			1148.75	238.15	0.207312		0.427307									1.17					3.24	1.26	1.68
		986.21	402.9	0.408534		0.592078			1053.96	280.24	0.265892		0.300453									1.33					3.24	1.26	1.68
		956.52	410.81	0.429484		0.622441			1231.67	226.42	0.183832		0.385351									1.14					3.26	1.26	1.69
		945.85	380.8	0.402601		0.583479			1139.25	241.14	0.211666		0.266423									1.58					2.14	1.26	1.69
		986.65	602.74	0.610895		0.885356			1101.56	246.77	0.224019		0.306762									1.79					3.27	1.26	1.71
		883.29	678.59	0.768253		1.11341			997.53	290.52	0.291239		0.324665									1.59					3.28	1.26	1.71
		1042.21	562.21	0.53944		0.781797			1103.32	325.7	0.2952		0.422086									1.98					3.29	1.26	1.72
		1037.49	472.27	0.455204		0.659717			1276.07	390.93	0.306355		0.427826									2.51					3.29	1.27	1.72
		919.42	637.37	0.693231		1.00468			1014.11	364.85	0.359774		0.443992									4.48					3.29	1.27	1.74
		1030.89	385.89	0.374327		0.542503			1650.37	449.06	0.272097		0.521411									1.68					3.32	1.27	1.74
		1001.87	753.27	0.751864		1.08966			921.58	218.51	0.237104		0.394343									1.54					3.32	1.27	1.77
		905.87	311.38	0.343736		0.498168			989.33	330.13	0.33369		0.343629									1.14					3.32	1.27	1.77
		1101.66	588.28	0.533994		0.773905			1013.01	243.96	0.240827		0.483609									1.29					3.33	1.27	1.78
		1065.31	588.08	0.552027		0.800039			1185.47	526.36	0.44401		0.349024									2.27					3.34	1.27	1.78
		1012.41	451.22	0.445689		0.645926			912.99	258.3	0.282917		0.643492									2.11					3.37	1.28	1.79
		1121.31	1038.99	0.926586		1.34288			916.54	247.7	0.270256		0.410024									3.3					3.37	1.28	1.79
		1330.9	402.74	0.302607		0.438561			888.18	191.08	0.215137		0.391675									1.22					3.39	1.28	1.79
		908.38	545.5	0.60052		0.870318			900.21	312.85	0.34753		0.311792									2.59					3.4	1.28	1.81
		960.51	495.51	0.515882		0.747655			1316.08	308.94	0.234743		0.503667									1.39					3.4	1.28	1.81
		827.28	496.31	0.59993		0.869464			1449.54	455.6	0.314307		0.340207									1.19					3.4	1.28	1.82
		1139.79	782.2	0.686267		0.99459			1418.86	317.2	0.22356		0.455517									1.65					3.41	1.28	1.83
		1104.48	641.18	0.580527		0.841343			1121.53	355.07	0.316594		0.324									1.55					3.41	1.28	1.83
		1096.36	604.71	0.551562		0.799365			1037.31	320.9	0.309358		0.458832									1.59					3.44	1.28	1.83
		1220.24	622.22	0.509916		0.739009			2498.83	935.09	0.374211		0.448345									1.09					3.45	1.28	1.84
		909.59	497.58	0.547038		0.792808			980.22	199.93	0.203964		0.542335									1.12					3.46	1.28	1.84
		879.01	1136.56	1.293		1.87391			1120.62	236.93	0.211428		0.295601									1.86					3.46	1.28	1.84
		855.68	408.21	0.477059		0.69139			1100.68	243.74	0.221445		0.306417									5.34					3.47	1.28	1.85
		918.4	465.54	0.506903		0.734642			954.89	277.41	0.290515		0.320935									4.62					3.49	1.28	1.85
		1053.53	1050.69	0.997304		1.44537			1060.44	264.69	0.249604		0.421036									1.47					3.49	1.29	1.87
		934.63	512.3	0.548131		0.794393			967.42	230.58	0.238345		0.361745									2.1					3.53	1.29	1.87
		949.39	712.27	0.75024		1.0873			1154.43	297.99	0.258127		0.345428									1.99					3.54	1.29	1.88
		855.33	610.52	0.713783		1.03447			1189.57	362.24	0.304513		0.374098									1.48					3.55	1.29	1.89
		1018.05	805.64	0.791356		1.14689			1758.28	500.53	0.28467		0.441324									2.89					3.55	1.29	1.9
		828.57	615.1	0.742363		1.07589			1208.68	279.69	0.231401		0.412566									1.68					3.56	1.29	1.9
		738.34	529.2	0.716743		1.03876			1089.01	252.89	0.23222		0.335364									1.35					3.56	1.29	1.91
		913.1	771.18	0.844573		1.22402			1445.46	665.97	0.460732		0.336551									1.16					3.56	1.29	1.92
		839.72	546.93	0.651324		0.943948			986.7	369.3	0.374278		0.667728									1.23					3.57	1.29	1.92
		924.1	416.82	0.451055		0.653703			1018.29	223.2	0.219191		0.542432									1.2					3.57	1.29	1.94
		1032.25	1171.31	1.13472		1.64452			1309.03	353.31	0.269902		0.317668									2.13					3.57	1.3	1.95
		894.57	805.83	0.900802		1.30551			850.2	282.1	0.331804		0.391163									2.23					3.6	1.3	1.96
		923.56	790.61	0.856046		1.24065			842.16	172.47	0.204795		0.480876														3.61	1.3	1.98
		949.97	642.52	0.676358		0.980229			1233.84	225.73	0.182949		0.296804														3.61	1.3	2
		758.66	661.52	0.871958		1.26371			1300	526.63	0.4051		0.265144														3.62	1.3	2.01
		942.46	935.54	0.992658		1.43863			899.85	206.47	0.229449		0.587101						LUCI #2	2.8	MEC-17#2	1.08	MEC-17+TSA#2	1.28			3.66	1.3	2.02
		959.59	492.32	0.513052		0.743554			1257.28	385.01	0.306225		0.332535							5.06		1.99		1.28			3.66	1.3	2.02
		846.14	1040.09	1.22922		1.78147			1043.9	253.86	0.243184		0.443804							10.21		1.8		1.28			3.69	1.31	2.02
		1010.08	1071.75	1.06105		1.53776			1161.51	319.1	0.274729		0.352441							3.57		1.04		1.28			3.69	1.31	2.03
		845.24	631.18	0.746746		1.08224			1115.79	239.79	0.214906		0.398157							2.64		1.32		1.28			3.7	1.31	2.03
		978.53	613.8	0.627267		0.909083			886.79	216.37	0.243992		0.311458							4.13		1.21		1.28			3.73	1.31	2.03
		1006.11	371.95	0.369691		0.535784			1218.39	260.71	0.213979		0.353612							1.4		1.48		1.29			3.73	1.31	2.05
		1029.75	361.25	0.350813		0.508425			1414.26	361.25	0.255434		0.310115							3.34		1.1		1.29			3.74	1.31	2.05
		916.63	874.98	0.954562		1.38342														3.91		1.38		1.29			3.75	1.31	2.07
		892.48	1016.33	1.13877		1.65039														2.67		1.28		1.29			3.75	1.31	2.07
		919.14	1166.45	1.26907		1.83923														2.55		1.09		1.29			3.75	1.31	2.08
		911.77	553.51	0.607072		0.879814														4		1.49		1.29			3.79	1.31	2.08
		889.01	544.4	0.612367		0.887488														4.08		1.76		1.3			3.79	1.32	2.08
		763.7	612.38	0.801859		1.16212														1.9		1.46		1.31			3.8	1.32	2.09
		877.84	715.17	0.814693		1.18071														2.52		1.48		1.31			3.81	1.32	2.11
		903.78	834.37	0.9232		1.33797														4.2		2.48		1.31			3.84	1.32	2.14
		1415.57	1528.64	1.07988		1.56504														3.61		1.15		1.31			3.85	1.32	2.14
		1063.75	671.9	0.631633		0.915411														3.98		2.08		1.31			3.88	1.32	2.15
		1161.44	778.1	0.669944		0.970934														1.43		2.41		1.31			3.88	1.32	2.16
		1754.01	1586.04	0.904237		1.31049														2.22		3.2		1.31			3.9	1.32	2.16
		822.18	501.3	0.60972		0.883653														2.04		4.54		1.32			3.9	1.32	2.16
		1869.6	2711.56	1.45034		2.10195														1.75		1.48		1.32			3.91	1.32	2.17
		922.64	545.73	0.591487		0.857228														2.59		1.17		1.32			3.91	1.33	2.18
		919.04	549.56	0.597972		0.866626														1.99		4.15		1.32			3.91	1.33	2.2
		910.66	887.95	0.975062		1.41313														4.06		1.62		1.33			3.92	1.33	2.22
		987.11	550.01	0.557192		0.807525														1.85		1.14		1.34			3.92	1.33	2.22
		934.68	588.44	0.629563		0.91241														1.59		1.15		1.34			3.96	1.33	2.23
		984.13	701.54	0.712853		1.03312														3.32		1.95		1.35			3.98	1.33	2.23
		994.73	927.32	0.932233		1.35106														1.6		1.24		1.35			3.98	1.33	2.23
		926.41	449.3	0.48499		0.702885														1.32		3.07		1.35			3.98	1.33	2.25
		957.04	944.53	0.986928		1.43033														1.82		1.19		1.35			3.99	1.33	2.26
		868.73	787.72	0.906749		1.31413														2.52		1.22		1.35			4	1.33	2.27
		938.52	982.8	1.04718		1.51765														1.39		1.24		1.35			4.02	1.34	2.29
		933.54	334.36	0.358164		0.519078														1.71		4.81		1.35			4.04	1.34	2.3
		916.57	587.8	0.641304		0.929426														1.85		1.11		1.35			4.04	1.34	2.31
		1370.87	1053.84	0.768738		1.11411														1.61		1.79		1.36			4.04	1.34	2.31
		943.36	1084.43	1.14954		1.666														4.04		5.66		1.36			4.06	1.34	2.32
		999.42	648.74	0.649116		0.940749														1.82		2.98		1.36			4.06	1.34	2.32
		1025.46	556.12	0.542313		0.78596														1.53		1.6		1.36			4.07	1.35	2.32
		877.22	433.95	0.494688		0.716939														1.55		1.07		1.37			4.07	1.35	2.33
		967.28	338.57	0.350023		0.507279														4.14		1.14		1.37			4.08	1.35	2.35
		935.76	692.43	0.739965		1.07241														1.71		4.37		1.37			4.08	1.35	2.35
		1117.7	1200.62	1.07419		1.55679														2.47		1.32		1.37			4.11	1.35	2.35
		769.71	536.85	0.69747		1.01083														3.75		1.49		1.37			4.12	1.35	2.35
		898.37	1167.55	1.29963		1.88352														1.74		1.86		1.38			4.13	1.35	2.35
		905.16	910.84	1.00628		1.45837														3.14		1.33		1.38			4.14	1.36	2.36
		924.47	874.79	0.946261		1.37139														4.32		1.35		1.38			4.15	1.36	2.36
		1105.15	572.31	0.517857		0.750518														2.7		1.96		1.38			4.18	1.36	2.36
		989.03	843.69	0.853048		1.2363														7.81		1.65		1.39			4.18	1.36	2.36
		876.53	892.38	1.01808		1.47548														2.82		1.52		1.4			4.2	1.36	2.38
		1127.36	871.53	0.773072		1.12039														3.85		1.77		1.4			4.21	1.36	2.41
		1185.03	379.44	0.320194		0.46405														1.84		2.3		1.4			4.25	1.36	2.42
		842.8	498.41	0.591374		0.857064														1.45		5.51		1.41			4.27	1.36	2.43
																				3.41		1.25		1.41			4.29	1.36	2.44
																				1.35		4.07		1.41			4.29	1.36	2.45
LUCI#3		784.13	675.33	0.861247		1.24818		Mec17#3	863.93	238.05	0.275543		0.37							1.76		1.65		1.43			4.3	1.37	2.45
		958.25	1186.97	1.23869		1.7952			1159.73	298.55	0.257431		0.399338							3.69		1.15		1.43			4.31	1.37	2.48
		987.87	563.93	0.570854		0.827325			1379.09	342.95	0.248678		0.373088							4.91		1.16		1.44			4.32	1.37	2.49
		1026.89	713.52	0.694836		1.00701			1084.58	216.49	0.199607		0.360404							1.35		2.77		1.45			4.32	1.37	2.49
		1010.14	468.75	0.464045		0.672528			1024.38	310.12	0.302739		0.289286							1.62		1.48		1.46			4.33	1.37	2.5
		1001.7	769.7	0.768394		1.11361			927.17	227.57	0.245446		0.438752							6.01		7.83		1.46			4.36	1.38	2.52
		812.6	467.97	0.575892		0.834626			979.97	181.21	0.184914		0.355719							1.76		1.1		1.47			4.37	1.38	2.53
		929.73	858.5	0.923386		1.33824			1392.72	280.99	0.201756		0.267991							1.5		1.21		1.47			4.39	1.38	2.55
		1110.2	698.76	0.6294		0.912174			1209.44	240.28	0.19867		0.2924							3.4		3.37		1.48			4.41	1.38	2.57
		957.84	628.94	0.656623		0.951628			1117.35	320.11	0.28649		0.287928							2.53		1.05		1.49			4.42	1.38	2.6
		1088.66	535.96	0.492312		0.713495			1063.6	276.14	0.259628		0.415203							2.04		1.26		1.49			4.45	1.38	2.61
		1093.56	315.9	0.288873		0.418657			1144.22	305.73	0.267195		0.376272							4.76		1.23		1.49			4.45	1.39	2.62
		917.78	719.13	0.783554		1.13559			1041.89	228.46	0.219275		0.387239							1.99		1.08		1.49			4.47	1.39	2.63
		1501.22	1336.18	0.890063		1.28995			1248.75	217.72	0.17435		0.317789							2.27		1.14		1.5			4.48	1.39	2.64
		765.87	653.28	0.852991		1.23622			1283.67	265.94	0.207172		0.252682							6.89		1.02		1.5			4.48	1.39	2.64
		924.25	409.48	0.44304		0.642087			1115	297.58	0.266888		0.300249							1.71		3.51		1.5			4.48	1.39	2.66
		936.45	543.04	0.579892		0.840423			1152.04	221.04	0.191868		0.386794							3.79		1.53		1.5			4.5	1.39	2.68
		930.67	622.27	0.668626		0.969023			1386.43	405.07	0.292168		0.27807							1.43		1.23		1.51			4.53	1.39	2.68
		955.15	738.26	0.772926		1.12018			839.24	184.91	0.22033		0.423431							1.37		1.08		1.52			4.56	1.39	2.68
		987.82	1165.42	1.17979		1.70984			1014.3	287.39	0.283338		0.319319							1.55		1.41		1.52			4.58	1.39	2.69
		907.4	723.33	0.797146		1.15528			955.01	300.41	0.314562		0.410635							1.54		1.53		1.53			4.6	1.39	2.71
		1137.56	488.89	0.429771		0.622856			897.37	182.18	0.203015		0.455887							1.22		3.75		1.53			4.63	1.4	2.72
		1347.43	767.68	0.569736		0.825705			1290.11	266.39	0.206486		0.294225							1.09		1.58		1.53			4.64	1.4	2.72
		857.57	460.4	0.536866		0.778066			1102.32	238.18	0.216072		0.299255							7.68		1.51		1.53			4.65	1.4	2.73
		1302.88	790.5	0.606733		0.879323			883.2	230.3	0.260756		0.313147							2.97		1.67		1.54			4.74	1.4	2.75
		913.34	589.73	0.645685		0.935775			1167.18	351.05	0.300768		0.377908							8.08		1.94		1.55			4.76	1.4	2.75
		1059.43	644	0.607874		0.880977			941.83	226.78	0.240787		0.435895							4.74		1.25		1.55			4.77	1.4	2.75
		884.72	616.26	0.696559		1.00951			1125.27	291.27	0.258845		0.348966							1.22		6.35		1.55			4.81	1.41	2.75
		789.45	361.22	0.457559		0.663129			1038.81	231.89	0.223227		0.375137							10.72		5.1		1.56			4.82	1.41	2.75
		1039.27	502.17	0.483195		0.700283			1158.81	240.68	0.207696		0.323517							1.57		1.16		1.56			4.86	1.41	2.76
		1015.21	690.58	0.680234		0.985846			1131.37	322.73	0.285256		0.301008							2.74		1.3		1.56			4.89	1.41	2.8
		915.55	584.15	0.638032		0.924684			1059.02	241.69	0.22822		0.413414							2.57		1.26		1.56			4.9	1.41	2.81
		894.06	632.27	0.70719		1.02491			1297.49	298.27	0.229882		0.330754							2.57		1.19		1.57			4.91	1.42	2.82
		925	505.34	0.546314		0.791759			840.11	210.63	0.250717		0.333163							5.19		1.13		1.57			4.98	1.42	2.84
		1198.12	1379.91	1.15173		1.66917			1039.78	245.29	0.235906		0.363358							1.12		1.46		1.57			4.98	1.42	2.85
		1266.47	525.67	0.415067		0.601546			1042.29	502.25	0.481872		0.341892							2.14		1.28		1.57			5.04	1.42	2.86
		887.61	571.85	0.644258		0.933708			1088.6	201.42	0.185027		0.698365							2.44		1.5		1.58			5.06	1.42	2.87
		1118.14	545.4	0.487774		0.706919			1061.58	358.38	0.337591		0.268155							5.3		1.13		1.58			5.07	1.42	2.87
		888.79	406.59	0.457465		0.662992			1257.95	370.25	0.294328		0.489263							1.25		2.25		1.59			5.08	1.43	2.87
		1014.45	609.34	0.60066		0.870522			1209.67	311.34	0.257376		0.426562							1.13		1.1		1.59			5.16	1.44	2.91
		996.89	739.44	0.741747		1.075			867.06	193.71	0.22341		0.373009							1.3		2.2		1.6			5.19	1.44	2.92
		960.09	912.3	0.950223		1.37714			1089.68	338.53	0.310669		0.323783							1.48		1.49		1.6			5.19	1.44	2.94
		990.74	1117.43	1.12787		1.6346			989.54	194.12	0.196172		0.450245							3.2		1.53		1.61			5.24	1.44	2.94
		921.53	944.49	1.02492		1.48538			1183.55	248.19	0.2097		0.284307							1.33		2.03		1.61			5.26	1.45	1.82
		948.64	593.61	0.625748		0.906882			1364.17	448.67	0.328896		0.303913							2.85		2.8		1.61			5.3	1.45	2.95
		996.28	319.2	0.320392		0.464336			991.28	325.27	0.328131		0.476661							2.47		2.64		1.62			5.3	1.45	2.96
		1733.2	2510.7	1.44859		2.09941			969.15	216.31	0.223196		0.475553							1.44		1.33		1.62			5.32	1.45	2.97
		911.74	575.42	0.631123		0.914671			994.36	209.04	0.210226		0.323472							4.45		1.2		1.63			5.32	1.45	3
		1690.13	1433.84	0.848361		1.22951			1009.96	299.1	0.29615		0.304675							3.18		4.5		1.63			5.35	1.45	3.02
		856.31	502.04	0.586283		0.849686			1046.99	251.5	0.240212		0.429203							10.92		1.58		1.63			5.41	1.45	3.02
		1064.39	656.66	0.616936		0.894109			1069.1	344.93	0.322636		0.348134							5.3		1.74		1.64			5.42	1.46	3.06
		1108.98	813.6	0.733647		1.06326			1183.15	274.51	0.232016		0.467588							1.19		1.34		1.64			5.42	1.46	3.07
		994.57	618.78	0.622158		0.901679			1063.26	430.22	0.404624		0.336255							1.23		1.4		1.65			5.49	1.46	3.11
		1056.17	528.72	0.500601		0.725509			980.84	331.78	0.338261		0.586411							3.55		1.32		1.65			5.51	1.46	3.13
		1183.88	1106.45	0.934596		1.35449			884.75	260.02	0.293891		0.490233							3.8		1.92		1.67			5.51	1.47	3.13
		1211.28	1181.85	0.975703		1.41406			1272.51	307.75	0.241845		0.425929							5.26		1.26		1.67			5.62	1.47	3.15
		976.57	475.87	0.487287		0.706213			938.46	281.71	0.300183		0.3505							2.41		1.14		1.68			5.67	1.47	3.15
		939.96	1067.66	1.13586		1.64617			984.46	373.05	0.378939		0.435048							3.05		1.96		1.68			5.72	1.47	3.16
		944.61	529.58	0.560633		0.812512			1143.39	1012.74	0.885735		0.549187							3.7		2.32		1.68			5.76	1.47	3.16
		899.45	671.32	0.746367		1.08169			1013.85	226.63	0.223534		1.28367							2.65		1.36		1.69			5.87	1.47	3.17
		1004.75	654.45	0.651356		0.943994			1307.93	320.04	0.244692		0.323962							4.42		1.72		1.69			5.92	1.48	3.18
		878.71	304.22	0.346212		0.501757			1267.04	277.18	0.218762		0.354626							1.97		1.51		1.71			5.96	1.48	3.2
		904.4	711.7	0.786931		1.14048			1371	353.66	0.257958		0.317046							4.6		1.55		1.71			6.01	1.48	3.2
		963.96	415.14	0.430661		0.624146			1190.12	305.95	0.257075		0.373852							3.73		2.19		1.72			6.17	1.48	3.21
		863.35	2104.42	2.43751		3.53262			997.31	246.53	0.247195		0.372572							2.44		2.45		1.72			6.17	1.48	3.23
		1143.24	651.85	0.570178		0.826345			1186.43	405.76	0.342001		0.358254							1.2		1.27		1.74			6.22	1.48	3.23
		873.08	533.96	0.611582		0.886351			1203.82	318.15	0.264284		0.495653							2.83		1.56		1.74			6.28	1.48	3.23
		935.32	647.79	0.692586		1.00375			1117.24	240.8	0.215531		0.38302							1.87		1.15		1.77			6.28	1.49	3.24
		1035.17	1385.93	1.33884		1.94035			1259.81	326.27	0.258983		0.312364							3.26		2.15		1.77			6.3	1.49	3.25
		923.56	771.85	0.835733		1.21121			955.84	243.19	0.254425		0.375338							3.39		1.63		1.78			6.42	1.49	3.25
		888.64	1085.16	1.22115		1.76978			1259.34	277.23	0.220139		0.368733							5.62		1.03		1.78			6.47	1.49	3.26
		989.37	479.65	0.484803		0.702614			1006.7	228.5	0.226979		0.319042							4.11		1.48		1.79			6.56	1.49	3.26
		1147.66	396	0.34505		0.500072			1095.79	294.98	0.269194		0.328955							1.93		1.19		1.79			6.77	1.49	3.26
		969.06	767.44	0.791943		1.14774			924.23	220.3	0.238361		0.390136							2.18		2.24		1.79			6.89	1.5	3.27
		886.65	601.02	0.677855		0.982398			1011.89	298.72	0.29521		0.34545							2.18		2.06		1.81			7.13	1.5	3.29
		1095.84	705.04	0.643379		0.932433			1025.06	287.33	0.280306		0.427841							2.81		1.73		1.81			7.25	1.5	3.33
		955.95	461	0.482243		0.698903			1168.96	250.93	0.214661		0.40624							2.9		1.96		1.82			7.32	1.5	3.4
		937.84	864.65	0.921959		1.33617			1133.33	231.39	0.204168		0.311103							3.03		1.22		1.83			7.36	1.5	3.42
		901.28	535.41	0.594055		0.860949			1331.73	424.96	0.319104		0.295896							2.36		2.01		1.83			7.45	1.5	3.43
		779.21	813.19	1.04361		1.51248			1430.55	270.5	0.189088		0.462469							1.28		1.29		1.83			7.68	1.5	3.43
		849.39	324.17	0.38165		0.553116			1230.53	219.79	0.178614		0.274041							5.04		1.91		1.84			7.74	1.5	3.49
		806.7	452.16	0.560506		0.812327			885.79	219.89	0.248242		0.258861							10.87		5.59		1.84			7.74	1.51	3.5
		905.97	977.86	1.07935		1.56428			1147.9	235.83	0.205445		0.359771							5.42		4.18		1.84			7.81	1.51	3.5
		859.41	408.87	0.475757		0.689502			1162.49	323.04	0.277886		0.297746							2.38		1.25		1.85			7.84	1.51	3.52
		1090.44	902.7	0.827831		1.19976			996.38	174.29	0.174923		0.402734							1.97		1.39		1.85			7.94	1.51	3.55
		877.14	349.62	0.398591		0.577668			865.41	179.51	0.207428		0.253512							2.23		1.53		1.87			8.08	1.51	3.55
		853.72	381.81	0.447231		0.648161			1099	205.14	0.186661		0.30062							5.19		1.29		1.87			8.34	1.52	3.55
		960.45	679.03	0.706992		1.02463			1021.97	230.89	0.225926		0.270523							3.44		3.48		1.88			8.73	1.52	3.61
		842.51	614.23	0.729048		1.05659			891.08	197.9	0.22209		0.32743							1.64		2.91		1.89			9.53	1.52	3.61
		920.3	803.22	0.872781		1.2649			861.83	207.86	0.241184		0.32187							3.75		1.29		1.9			10.21	1.52	3.61
		884.54	880.54	0.995478		1.44272			1405.12	281.32	0.200211		0.349543							3.29		1.33		1.9			10.72	1.52	3.69
		962.68	726.45	0.754612		1.09364			968.14	223.83	0.231196		0.29016							1.55		1.86		1.91			10.87	1.52	3.7
		1033.35	555.42	0.537495		0.778978			1144.27	264.49	0.231143		0.335067							2.33		1.14		1.92			10.92	1.53	3.74
		1057.29	2103.48	1.9895		2.88334			957.17	210.71	0.220139		0.33499							3.12		1.25		1.92				1.53	3.83
		945.39	801.36	0.84765		1.22848			1334.09	736.4	0.551987		0.319041							3.08		2.02		1.94				1.53	3.86
		947.39	1245.71	1.31489		1.90563			964.54	396.68	0.411263		0.799981							1.81		2.23		1.95				1.53	3.86
		1055.05	969.55	0.918961		1.33183			1261.37	400.69	0.317663		0.596034							1.64		1.52		1.96				1.53	3.88
		966.17	1154.68	1.19511		1.73204			1225.11	279.7	0.228306		0.46038							7.25		1.36		1.98				1.53	3.91
		1146.5	647.38	0.564658		0.818344			802.84	226.22	0.281775		0.330878							1.58		1.34		2				1.54	4.01
		995.92	722.03	0.724988		1.05071			1550.66	332.16	0.214206		0.408369							4.25		1.24		2.01				1.54	4.07
		892.87	391.53	0.438507		0.635518			1064.41	253.6	0.238254		0.310443							2.72		1.75		2.02				1.54	4.08
		930.98	413.07	0.443694		0.643034			842.77	199.37	0.236565		0.345296							2.08		1.14		2.02				1.54	4.09
		879.68	283.73	0.322538		0.467446			1049.04	226.15	0.215578		0.342848							3.74		1.47		2.02				1.54	4.11
		1052.28	1273.92	1.21063		1.75453			1216.48	255.37	0.209925		0.312432							1.73		1.74		2.03				1.55	4.17
		940.15	675.88	0.718907		1.04189			1144.13	347.27	0.303523		0.30424							1.28		1.58		2.03				1.55	4.2
		962.74	720.12	0.74799		1.08404			1017.71	242.33	0.238113		0.439889							4.08		1.89		2.03				1.55	4.23
		933.75	424.78	0.454918		0.659302			1138.24	279.87	0.24588		0.345091							2.18		1.64		2.05				1.55	4.24
		932.6	587.62	0.630088		0.913171			1198.17	323.86	0.270296		0.356347							1.87		1.18		2.05				1.55	4.29
		938.18	517.74	0.551856		0.799791							0.391733							3.24		1.21		2.07				1.56	4.31
		1098.41	1204.76	1.09682		1.5896														4.98		1.39		2.07				1.56	4.34
		1180.52	697.78	0.591079		0.856636														7.32		1.62		2.08				1.56	4.36
		1022.02	589.37	0.576672		0.835756														3.32		1.7		2.08				1.56	4.38
		1051.38	946.47	0.900217		1.30466														1.64		1.42		2.08				1.56	4.42
		1093.44	723.05	0.661262		0.95835														4.02		1.58		2.09				1.57	4.43
		1087.75	910.09	0.836672		1.21257														5.72		1.13		2.11				1.57	4.44
		880.95	580.95	0.659459		0.955737														3.91		1.56		2.14				1.58	4.44
		728.01	690.29	0.948188		1.37418														3.46		1.17		2.14				1.58	4.44
		1181.18	1162.44	0.984135		1.42628														2.08		3.15		2.15				1.58	4.45
		1002.66	597.92	0.596334		0.864252														5.49		4.84		2.16				1.58	4.46
		921.25	907.52	0.985096		1.42768														1.24		1.07		2.16				1.58	4.51
		971.7	398.18	0.409777		0.593879														6.42		1.66		2.16				1.58	4.53
		1205.68	932.4	0.77334		1.12078														7.45		1.69		2.17				1.58	4.55
		1062.03	974.51	0.917592		1.32984														2.38		4.79		2.18				1.58	4.62
		1422.96	871.32	0.612329		0.887434														5.67		5.47		2.2				1.58	4.66
		1020.75	992.5	0.972324		1.40917														2.74		1.8		2.22				1.58	4.67
		1038.77	716.12	0.689392		0.999119														5.41		1.35						1.59	4.7
		965.29	658.13	0.681795		0.988109														4.53		1.44						1.59	4.7
		1000.38	610.64	0.610408		0.884649														5.35		3.19						1.59	4.75
		1163.69	1687.16	1.44984		2.10121														6.17		3.36						1.59	4.81
		1150.72	834.51	0.725207		1.05102														1.62		1.7						1.59	4.83
		952.01	893.81	0.938866		1.36068														4.48		3.19						1.6	4.83
		995.53	570.6	0.573162		0.83067														2.24		1.56						1.6	4.87
		1015.29	712.95	0.702213		1.0177														5.96		1.16						1.6	4.87
		867.78	610.97	0.704061		1.02038														2.41		1.13						1.6	4.9
		974.72	708.5	0.726875		1.05344														1.77		1.33						1.61	4.92
		1051.02	609.29	0.579713		0.840164														2.45		1.14						1.61	4.93
		922.45	895.16	0.970416		1.4064														2.59		1.22						1.61	5
		1069.74	556.06	0.519809		0.753346														2.1		1.41						1.62	5.04
		967.52	543.08	0.561311		0.813495														7.13		1.57						1.62	5.12
		940.04	1133.24	1.20552		1.74714														6.3		2.51						1.62	5.15
		1038.28	810.63	0.780743		1.13151														4.33		1.5						1.62	5.17
		824.39	313.76	0.380597		0.551589														5.51		1.65						1.63	5.18
		1051.2	560.43	0.533134		0.772657														5.24		5.4						1.63	5.37
		1087.56	517.69	0.476011		0.68987														1.79		1.18						1.63	5.48
		901.18	470.78	0.522404		0.757107														3.17		5.73						1.64	5.56
		1041.78	1636.56	1.57093		2.27671														5.87		1.2						1.64	5.64
		1040.88	882.85	0.848177		1.22924														4.18		1.54						1.64	5.67
		999.22	842.02	0.842677		1.22127														1.98		2.14						1.64	5.67
		1100.33	561.36	0.510174		0.739383														3.9		2.72						1.64	5.78
		1150.52	606.94	0.527535		0.764544														1.34		1.81						1.64	5.97
		1019.73	637.29	0.62496		0.905738														2.75		1.99						1.64	5.98
		974.8	360.13	0.36944		0.53542														4.65		2.89						1.65	6.01
		1032.83	420.03	0.406679		0.589389														2.48		1.37						1.65	6.1
		983.08	563.28	0.572975		0.830398														2.9		1.27						1.65	6.12
		1228.28	1107.04	0.901293		1.30622														1.56		1.22						1.65	6.41
		827.94	533.68	0.644588		0.934185														1.97		1.68						1.65	6.41
		953.87	682.36	0.71536		1.03675														2.23		1.21						1.65	6.42
		988.11	405.98	0.410865		0.595457														2.82		1.17						1.66	6.55
		890.65	319.36	0.35857		0.519666														2.42		2						1.66	6.7
		1066.03	489.38	0.459068		0.665316														2.22		1.69						1.67	6.76
		1038.38	760.53	0.73242		1.06148														5.08		1.07						1.67	6.78
		857.11	739.3	0.86255		1.25007														3.88		1.19						1.67	6.86
		1025.07	610.95	0.596008		0.86378														2.6		1.73						1.67	6.89
																				2.56		1.53						1.67	6.93
			medium ratio	0.692975																2.19		2.06						1.68	7.03
																				2.58		3.13						1.68	7.05
																				1.86		1.28						1.68	7.89
																				2.55		5.36						1.68	8.08
																				1.1		5.73						1.68	12.11
																				4.29		1.18						1.68
																				1.26		1.27						1.68
																				3.61		2.66						1.68
																				3.04		1.42						1.69
																				4.45		1.3						1.69
																				3.49		1.22						1.7
																				1.37		1.87						1.7
																				3.56		1.21						1.7
																				3.88		1.39						1.7
																				2.05		1.16						1.71
																				3.29		3.56						1.72
																						2.24						1.73
																						1.92						1.73
																						3.82						1.74
																						1.51						1.74
																						1.29						1.75
																						1.07						1.75
																						1.1						1.76
																						1.52						1.76
																						1.35						1.76
																						1.5						1.76
																						1.28						1.77
																						1.34						1.77
																						2.03						1.77
																						1.38						1.77
																						1.54						1.78
																						2.12						1.78
																						1.68						1.79
																						1.33						1.79
																						1.41						1.79
																						1.36						1.79
																						2.44						1.79
																						1.82						1.8
																						3.56						1.8
																						2.65						1.81
																						1.12						1.81
																						2						1.82
																						3.59						1.82
																						1.21						1.83
																						1.23						1.84
																						1.04						1.84
																						1.26						1.85
																						1.04						1.85
																						4.04						1.85
																						2.78						1.85
																						1.36						1.86
																												1.86
																												1.86
																			LUCI #3	1.24	Mec-17#3	1.32	MEC-17 +TSA #3	2.22				1.87
																				3.92		1.21		2.23				1.87
																				1.95		1.18		2.23				1.88
																				2.77		1.2		2.23				1.88
																				3.81		1.46		2.25				1.89
																				2.05		2.24		2.26				1.89
																				4.9		1.22		2.27				1.9
																				4.32		2.12		2.29				1.91
																				5.16		1.28		2.3				1.91
																				2.78		1.64		2.31				1.91
																				2.56		8.02		2.31				1.91
																				4.5		1.52		2.32				1.92
																				2.09		1.47		2.32				1.92
																				4.04		1.03		2.32				1.92
																				7.84		1.38		2.33				1.92
																				2.87		2.75		2.35				1.92
																				3.09		1.29		2.35				1.93
																				3.99		2.39		2.35				1.94
																				3.14		1.85		2.35				1.94
																				3.75		1.36		2.35				1.95
																				3.06		2.87		2.36				1.95
																				3.55		1.07		2.36				1.95
																				4.77		2.39		2.36				1.95
																				5.32		1.58		2.36				1.95
																				2.57		2.65		2.38				1.96
																				7.94		2.32		2.41				1.96
																				1.03		2.04		2.42				1.96
																				2.45		1.16		2.43				1.96
																				2.21		1.95		2.44				1.97
																				4.56		1.36		2.45				1.98
																				8.34		2.06		2.45				1.98
																				7.74		2		2.48				1.98
																				1.55		1.18		2.49				1.99
																				4.27		1.2		2.49				1.99
																				1.53		1.5		2.5				1.99
																				3.56		1.36		2.52				1.99
																				3.57		3.13		2.53				2
																				4.12		2.27		2.55				2
																				1.65		1.15		2.57				2
																				2.22		1.09		2.6				2.01
																				4.36		1.88		2.61				2.01
																				2.74		2.49		2.62				2.01
																				1.18		1.35		2.63				2.02
																				4.3		2.71		2.64				2.02
																				2.13		1.76		2.64				2.02
																				3.28		3.51		2.66				2.02
																				2.81		1.55		2.68				2.03
																				4.18		3.21		2.68				2.03
																				3.24		2.54		2.68				2.04
																				6.56		1.14		2.69				2.04
																				1.97		2.09		2.71				2.06
																				1.52		3.04		2.72				2.06
																				2.81		1.06		2.72				2.06
																				4.41		4.83		2.73				2.06
																				2.37		1.4		2.75				2.06
																				6.28		1.18		2.75				2.07
																				4.31		1.2		2.75				2.07
																				4.86		4.14		2.75				2.08
																				1.53		1.19		2.75				2.09
																				2.45		4.66		2.76				2.1
																				3.6		1.28		2.8				2.1
																				3.18		1.95		2.81				2.1
																				4.04		1.58		2.82				2.1
																				4.06		1.85		2.84				2.11
																				1.51		1.14		2.85				2.12
																				2.47		1.08		2.86				2.12
																				3.13		1.06		2.87				2.12
																				2.69		1.04		2.87				2.13
																				3.05		1.13		2.87				2.13
																				3.45		1.84		2.91				2.13
																				3.92		1.26		2.92				2.14
																				2.53		1.44		2.94				2.14
																				3.79		2.33		2.94				2.15
																				2.83		2.5		1.82879				2.15
																				1.17		1.31		2.95				2.15
																				2.41		1.19		2.96				2.16
																				2.01		1.13		2.97				2.17
																				4.21		1.32		3				2.19
																				2.49		2.38		3.02				2.19
																				1.82		1.07		3.02				2.2
																				4.47		2.86		3.06				2.21
																				1.14		1.07		3.07				2.23
																						1.36		3.11				2.23
																						1.21		3.13				2.23
																						1.92		3.13				2.23
																						1.95		3.15				2.24
																						1.33		3.15				2.24
																						1.15		3.16				2.24
																						1.2		3.16				2.24
																						1.41		3.17				2.25
																						2.1		3.18				2.25
																						1.4		3.2				2.25
																						1.17		3.2				2.26
																						2.33		3.21				2.26
																						3.84		3.23				2.27
																						1.76		3.23				2.27
																						1.07		3.23				2.27
																						1.18		3.24				2.27
																						1.38		3.25				2.28
																						1.85		3.25				2.29
																						1.1		3.26				2.29
																						1.26		3.26				2.3
																						1.96		3.26				2.3
																						1.09		3.27				2.3
																						2.29		3.29				2.31
																						2.46		3.33				2.31
																						3.67		3.4				2.32
																						2.67		3.42				2.32
																						1.11		3.43				2.32
																						1.65		3.43				2.32
																						1.61		3.49				2.33
																						3.93		3.5				2.33
																						1.13		3.5				2.34
																						1.15		3.52				2.38
																						1.17		3.55				2.39
																						2.06		3.55				2.39
																						5		3.55				2.39
																						1.67		3.61				2.39
																						1.35		3.61				2.41
																						1.25		3.61				2.43
																						1.14		3.69				2.43
																						1.44		3.7				2.43
																						1.82		3.74				2.44
																						1.3		3.83				2.44
																						1.22		3.86				2.44
																						1.63		3.86				2.44
																						1.05		3.88				2.45
																						1.08		3.91				2.45
																						2.45		4.01				2.46
																						1.4		4.07				2.48
																						1.25		4.08				2.48
																						1.91		4.09				2.49
																						1.11		4.11				2.49
																						2.34		4.17				2.49
																						1.14		4.2				2.5
																						1.79		4.23				2.51
																						1.33		4.24				2.51
																						1.39		4.29				2.52
																						1.5		4.31				2.53
																						2.1		4.34				2.54
																						1.56		4.36				2.55
																						1.25		4.38				2.55
																						1.32		4.42				2.56
																						1.32		4.43				2.57
																						2.23		4.44				2.57
																						1.84		4.44				2.59
																						2.17		4.44				2.59
																						2.75		4.45				2.62
																						1.13		4.46				2.63
																						2.19		4.51				2.63
																						3.8		4.53				2.64
																						1.09		4.55				2.64
																						1.21		4.62				2.64
																						2.59		4.66				2.64
																						1.14		4.67				2.65
																						1.17		4.7				2.65
																						1.68		4.7				2.65
																						1.15		4.75				2.66
																						1.39		4.81				2.67
																						1.51		4.83				2.69
																						1.18		4.83				2.71
																						1.16		4.87				2.72
																						1.33		4.87				2.73
																						1.13		4.9				2.75
																						1.2		4.92				2.75
																						2.02		4.93				2.75
																						1.16		5				2.75
																						1.23		5.04				2.77
																						3.37		5.12				2.77
																						1.16		5.15				2.78
																						1.38		5.17				2.8
																						3.42		5.18				2.82
																						2.44		5.37				2.84
																						1.09		5.48				2.86
																						1.09		5.56				2.87
																						2.39		5.64				2.88
																						1.14		5.67				2.89
																						1.13		5.67				2.89
																						1.75		5.78				2.89
																						3.43		5.97				2.91
																						1.23		5.98				2.92
																						1.15		6.01				2.94
																						1.45		6.1				2.98
																						1.34		6.12				2.98
																						3.7		6.41				2.98
																						1.45		6.41				3.02
																						1.77		6.42				3.04
																						1.22		6.55				3.04
																						2.02		6.7				3.05
																						1.1		6.76				3.06
																						1.47		6.78				3.07
																						1.83		6.86				3.08
																						1.27		6.89				3.13
																						1.22		6.93				3.13
																						1.12		7.03				3.15
																						1.07		7.05				3.19
																						2.12		7.89				3.19
																						3.26		8.08				3.2
																						8.23		12.11				3.2
																						1.26		2.33347				3.21
																						1.26						3.24
																						2.55						3.25
																						1.19						3.25
																						1.15						3.26
																						3.25						3.28
																						1.03						3.3
																						1.93						3.34
																						1.23						3.36
																						1.78						3.37
																						2.64						3.37
																						2.15						3.42
																						1.92						3.42
																						1.03						3.43
																						1.98						3.48
																						2.02						3.51
																						1.61						3.51
																						1.58						3.52
																						1.06						3.53
																						2.04						3.56
																						1.31						3.56
																						3.98						3.56
																						2.56						3.58
																						9.32						3.59
																						3.71						3.67
																						1.21						3.7
																						1.13						3.71
																						1.59						3.73
																						1.13						3.74
																						1.52						3.75
																						1.48						3.8
																						1.25						3.82
																						1.24						3.82
																						1.21						3.84
																						1.16						3.87
																						1.23						3.93
																						1.9						3.98
																						1.26						4.04
																						5.83						4.05
																						1.13						4.07
																						2.01						4.14
																						2.3						4.15
																						1.6						4.15
																						1.3						4.18
																						1.58						4.25
																						1.2						4.3
																						1.16						4.37
																						1.09						4.48
																						2.06						4.5
																						4.79						4.51
																						1.26						4.54
																						2.44						4.62
																						1.5						4.66
																						1.27						4.77
																						1.45						4.79
																						3.73						4.79
																						1.7						4.81
																						2.32						4.83
																						1.12						4.84
																						4.77						4.89
																						1.19						5
																						1.28						5.01
																						2.01						5.1
																						1.16						5.33
																						2.1						5.34
																						1.5						5.36
																						1.18						5.4
																						1.25						5.42
																						1.14						5.47
																						2.24						5.51
																						1.16						5.56
																						1.22						5.59
																						1.1						5.66
																						1.12						5.73
																						8.32						5.73
																						1.24						5.83
																						1.33						5.95
																						4.3						6.35
																						4.25						7.83
																						1.42						8.02
																						1.77						8.23
																						2.27						8.32
																						1.23						9.32
																						1.09
																						1.67
																						1.4
																						1.05
																						1.13
																						1.31
																						1.32
																						2.84
																						1.42
																						2.94
																						2.63
																						1.16
																						1.95
																						1.19
																						1.55
																						1.29
																						2.82
																						1.17
																						2.23
																						2.64
																						2.44
																						1.49
																						3.34
																						1.06
																						1.43
																						2.98
																						1.52
																						1.56
																						3.06
																						1.89
																						1.79
																						1.28
																						1.42
																						1.05
																						1.49
																						2.75
																						1.5
																						1.27
																						1.2
																						1.15
																						1.46
																						2.92
																						2.13
																						2.31
																						1.03
																						1.07
																						2.55
																						1.51
																						1.39
																						1.64
																						2.57
																						1.91
																						1.1
																						1.31
																						1.34

## Sheet: Figure 5
	At least 200 cells per experiment were manually counted
			Figure 5
			protrusions as cell %	LUCI#1	LUCI#2	LUCI#3	SEM LUCI		TTLL5#1	TTLL5#2	TTLL5#3	SEM TTLL5
			None	6.2	5	6.8	0.52915		80.2	90.8	77.3	4.10298
			short large	11.7	11.2	13.2	0.600925		17	8.4	20.9	3.69249
			long thin	82.1	83.8	80	1.09899		2.8	0.7	1.8	0.606447
			protrusions as cell %	LUCI#1	LUCI#2	LUCI#3			TTLL5#1	TTLL5#2	TTLL5#3
				total cell number counts
			None	16	15	18			231	248	174
			short large	30	34	35			49	23	47
			long thin	211	253	212			8	2	4

## Sheet: Figure  6
		Figure 6	3 experiments, Raw Data from manual counting											Figure 6	3 experiments raw data from imageJ Software/ Analyze particle function/shape descriptors
															student t-test/ unpaired two tailed
		ELONGATIONS												PERIMETER					AREA					CIRCULARITY
													Luci vs Tubb1 P value <0.0001					Luci vs Tubb1 P value <0.0001					Luci vs Tubb1 P value <0.0001
		Luci vs Tubb1 P value <0.0001											Luci vs TTLL5 P value <0.0001					Luci vs TTLL5 P value <0.0001					Luci vs TTLL5 P value <0.0001
		Luci vs TTLL5 P value <0.0001
Expt#1	Luci	Tubb1	TTLL5										Luci	Tubb1	TTLL5			Luci	Tubb1	TTLL5			Luci	Tubb1	TTLL5
	3	1	0									Expt#1	351.03	169.53	60.4765			1552	1416.25	237.75			0.16	0.619	0.817
	4	0	0										121.9	319.01	110.468			671.5	1616.75	223.5			0.57	0.2	0.23
	3	0	0										929.82	321.212	63.7695			4001.25	1595.25	262.75			0.06	0.194	0.812
	4	0	0										127.23	404.132	81.7195			297.25	2604	469.25			0.23	0.2	0.883
	4	0	0										555.12	177.066	77.255			2285.75	709.25	357			0.09	0.284	0.752
	5	1	2										1179.59	146.238	80.619			5785.5	476.5	290.5			0.05	0.28	0.562
	2	0	2										55.48	143.338	61.234			183	651.25	255.75			0.75	0.398	0.857
	8	0	1										381.97	52.9915	115.296			2865.75	191.25	718.25			0.25	0.856	0.679
	4	1	1										132.37	228.107	85.5685			183.75	1015	335.5			0.13	0.245	0.576
	3	1	0										585.13	84.74	94.1545			2768	348.75	598.25			0.1	0.61	0.848
	5	1	0										1730.52	113.519	107.054			6554.5	345.75	360			0.03	0.337	0.395
	0	2	0										637.86	459.638	104.004			2717.75	2629.5	412.25			0.08	0.156	0.479
	4	1	0										371.4	167.552	138.681			1493.25	909.5	686			0.14	0.407	0.448
	0	1	1										901.58	75.7195	72.1335			3153.25	381.5	362			0.05	0.836	0.874
	3	3	0										732.29	211.471	75.255			1992.25	1428	278.75			0.05	0.401	0.619
	5	0	0										928.98	121.296	100.74			2956.75	454	693			0.04	0.388	0.858
	4	0	0										495.66	269.262	73.648			1592.75	1157.75	338.25			0.08	0.201	0.784
	5	0	0										791.87	191.623	80.0625			4114.75	1701.25	443			0.08	0.582	0.868
	2	1	0										903.69	95.397	74.4765			6476.25	536.5	393.5			0.1	0.741	0.891
	3	0	0										692.14	59.6985	74.7195			2971.75	239.5	388			0.08	0.844	0.873
	4	1	0										546.32	425.671	99.5185			2905.75	2988.25	491.25			0.12	0.207	0.623
	3	0	2										664.77	278.505	83.962			3468.5	1553.75	488.5			0.1	0.252	0.871
	3	0	2										992.7	182.045	65.648			4385.75	968.5	243.5			0.06	0.367	0.71
	6	0	1										480.4	85.255	63.941			1740	451.5	293			0.1	0.781	0.901
	4	2	1										291.22	235.794	87.012			1288.5	1021.5	478.5			0.19	0.231	0.794
	12	0	0										576.22	153.016	77.7195			1675.25	848.25	374.25			0.06	0.455	0.779
	4	2	2										275.61	69.891	91.5475			1401.25	349.75	386			0.23	0.9	0.579
	4	2	3										409.72	180.794	64.527			2666.25	934.75	302			0.2	0.359	0.911
	4	1	3										1584.69	371.558	93.811			13609.8	2140	321.25			0.07	0.195	0.459
	9	0	0										491.81	131.803	106.811			4581.5	684.75	784			0.24	0.495	0.864
	3	0	0										885.13	195.815	168.53			1946.75	985.25	1001.5			0.03	0.323	0.443
	5	1	1										541.97	224.351	98.9115			2708.25	1739	482.5			0.12	0.434	0.62
	4	1	0										530.16	215.451	85.7905			2516.75	1411.75	462.5			0.11	0.382	0.79
	3	0	0										751.69	326.283	108.275			4926.5	1956	748.75			0.11	0.231	0.803
	4	2	0										700.1	415.328	59.4055			3191.5	1296.75	255.5			0.08	0.094	0.91
	7	1	0										2036.69	355.183	118.125			11865.2	2092.5	809			0.04	0.208	0.729
	5	0	1										827.34	202.957	73.0835			3155.25	1129	260			0.06	0.344	0.612
	5	0	0										912.53	116.033	60.234			6520	250.5	218			0.1	0.234	0.755
	3	0	0										1357.21	228.906	102.427			8343	1527	418.75			0.06	0.366	0.502
	4	0	1										633.11	256.998	141.732			2341	1226.25	1335.75			0.07	0.233	0.836
	7	0	0										192.06	216.422	74.7695			338	1175.25	274.75			0.12	0.315	0.618
	11	0	0										727.06	428.822	56.648			3038.25	1923.75	232.25			0.07	0.131	0.909
	6	0	0										69.72	259.3	73.255			241.5	1631.75	227.25			0.62	0.305	0.532
	3	1	0										734.47	121.004	93.0835			2416.5	984.5	525			0.06	0.845	0.761
	4	0	0										670.72	128.953	63.941			3419.25	675.75	272.75			0.1	0.511	0.838
	5	1	0										98.81	108.468	60.7695			577.75	595	252.5			0.74	0.636	0.859
	3	0	0										653.14	164.823	108.539			3081.5	1075.75	716			0.09	0.498	0.764
	2	7	0										257.81	148.924	110.59			1284.5	958	566.75			0.24	0.543	0.582
	14	1	0										497.1	249.149	143.681			3155.25	1415	744.5			0.16	0.286	0.453
	2	1	3										101.74	126.832	95.0835			299.75	487	488.75			0.36	0.38	0.679
	0	1	0										394.61	133.853	194.56			1763.5	852	1045.5			0.14	0.598	0.347
	8	1	0										223.66	135.853	155.924			1432.75	439.5	579.75			0.36	0.299	0.3
	4	1	0										110.26	320.868	200.279			463.5	1575	1113			0.48	0.192	0.349
	6	0	2										291.2	292.534	129.489			1336.5	2067.25	746.5			0.2	0.304	0.559
	1	0	5										344.67	283.776	78.962			974.25	1442.5	361.25			0.1	0.225	0.728
	4	0	0										574.13	324.221	97.8615			1885.5	926.5	414.75			0.07	0.111	0.544
	0	1	0										318.33	147.409	103.033			2107.25	522.75	286.25			0.26	0.302	0.339
	5	1	0										694.01	279.049	118.075			3794.25	1538	698			0.1	0.248	0.629
	4	0	0										699.27	205.208	83.1335			3026	1120.25	478.25			0.08	0.334	0.87
	13	1	0										868.7	185.329	121.862			5517	984.5	474.75			0.09	0.36	0.402
	2	1	1										228.87	387.354	85.962			973.75	1618.75	491.5			0.23	0.136	0.836
	4	0	0										298.7	266.563	106.74			990.5	2078.75	715.25			0.14	0.368	0.789
	4	0	0										287.29	82.7905	85.012			1674	307.5	425			0.26	0.564	0.739
	4	0	0										863.14	148.803	126.631			7945	1069.75	474.25			0.13	0.607	0.372
	3	1	2										632.51	148.681	95.3465			2856.5	892.25	307.5			0.09	0.507	0.425
	3	0	0										237.42	174.823	176.53			852.75	883.25	1352			0.19	0.363	0.545
	3	0	0										492.01	475.37	178.38			3252.5	2893.75	1907.25			0.17	0.161	0.753
	12	1	0										599.39	193.522	129.489			5077	1712.25	785			0.18	0.575	0.588
	3	0	2										700.58	300.161	247.028			3716.5	2595	812.5			0.1	0.362	0.167
	3	0	0										1181.94	233.049	169.53			6120.25	1332.25	554			0.06	0.308	0.242
	1	2	1										631.45	83.5685	133.539			2173.25	238.75	1172			0.07	0.43	0.826
	3	0	1										728.97	232.977	82.305			3364.25	1058.5	259.25			0.08	0.245	0.481
	4	0	2										400.27	168.673	85.376			1139.5	738.5	351.25			0.09	0.326	0.606
	1	0	0										715.46	58.9915	75.1335			3637	241	384.5			0.09	0.87	0.856
	4	0	0										107.86	91.9115	135.418			299.75	587.5	477.75			0.32	0.874	0.327
	1	0	0										1190.72	373.688	116.761			5539	1617.75	757			0.05	0.146	0.698
	2	0	0										285.75	137.439	66.2845			953.5	1099.75	296.75			0.15	0.732	0.849
	2	0	0										716.97	390.718	115.912			3120.5	1411.5	587			0.08	0.116	0.549
	4	1	0										288.56	236.806	154.924			1159.25	1740.25	926.75			0.18	0.39	0.485
	4	2	3										539.04	275.748	102.639			3099	2069.25	196.25			0.13	0.342	0.234
	4	0	0										151.75	173.409	121.882			683	1108.75	864.5			0.37	0.463	0.731
	5	0	0										715.63	154.995	100.084			3268.5	212.25	639.25			0.08	0.111	0.802
	4	0	0										389.79	345.445	203.987			2141.5	1933	1710.75			0.18	0.204	0.517
	6	1	0										555.24	447.177	66.3555			2041.75	2987	262.75			0.08	0.188	0.75
	9	0	0										56.23	355.375	116.246			175	1732.25	577.5			0.7	0.172	0.537
	2	0	0										702.95	185.601	130.075			3044.25	653.75	990.5			0.08	0.238	0.736
	3	1	0										380.17	180.974	96.447			2462	986.5	544.75			0.21	0.379	0.736
	4	0	0										308.99	155.167	68.598			2413	740.5	334.25			0.32	0.386	0.893
	4	0	1										247.13	185.995	224.593			1061.5	1092.25	1027.5			0.22	0.397	0.256
	3	2	2										104.5	299.605	107.69			593	1200.5	570.75			0.68	0.168	0.618
	1	1	0										530.18	185.188	77.4055			2804.25	934.75	416			0.13	0.343	0.872
	3	2	0										323.89	129.518	56.6985			1919	555.75	227.25			0.23	0.416	0.888
	1	0	1										898.05	376.76	95.4975			3552	2139.75	314.5			0.06	0.189	0.433
	3	0	0										515.64	150.56	177.309			2654.25	980.5	1460			0.13	0.544	0.584
	2	0	0										227.49	181.552	55.4055			1867.25	1144.5	209			0.45	0.436	0.856
	0	1	2										430.69	246.673	117.125			1669	1116.75	398			0.11	0.231	0.365
	8	1	1										814.71	285.12	161.409			8282	1317.5	840			0.16	0.204	0.405
	3	3	0										601.31	179.43	51.9915			3976.5	678	190.5			0.14	0.265	0.886
	13	0	0										880.91	278.848	224.422			5065.25	1238.75	1505.5			0.08	0.2	0.376
	2	0	0										645.21	208.874	149.631			4041	870.25	730.75			0.12	0.251	0.41
	0	0	0										468.14	204.501	227.179			2514	1081.25	1054			0.14	0.325	0.257
	3	2	0										102.47	210.764	81.033			276.5	1476.5	325.25			0.33	0.418	0.622
	2	2	0										389.5	459.094	165.317			2191	2109.25	515			0.18	0.126	0.237
	0	0	1										551.02	85.74	188.673			2670.5	391.75	1988.25			0.11	0.67	0.702
	8	6	1										596	79.891	58.0625			2572.75	360.25	182			0.09	0.709	0.678
	0	0	0										299.46	119.811	148.51			1202	845.75	958.5			0.17	0.74	0.546
	3	2	0										564.48	171.673	142.581			3948	845.5	847.25			0.16	0.361	0.524
	5	0	0										821.33	173.844	74.012			3848	938.5	386.75			0.07	0.39	0.887
	4	0	0										464.16	354.241	335.697			2348.5	1326	2266.5			0.14	0.133	0.253
	6	1	1										532.1	216.107	149.924			3432.25	1096.25	841			0.15	0.295	0.47
	2	0	1										308.71	99.811	154.781			1795.25	589.5	925.25			0.24	0.744	0.485
	3	0	1										749.37	265.262	83.619			3259.75	2278.5	412.5			0.07	0.407	0.741
	1	2	2										193.92	100.74	128.853			1237.25	481	496.25			0.41	0.596	0.376
	4	0	0										524.79	127.368	156.238			1930.75	708.5	1434.75			0.09	0.549	0.739
	2	1	0										509.85	317.949	170.288			1842.75	1937.75	1826.5			0.09	0.241	0.792
	2	0	0										665.47	93.8615	267.756			2417.25	415	1390			0.07	0.592	0.244
	3	0	2										511.35	287.806	153.681			2426.25	1276.75	885.75			0.12	0.194	0.471
	2	1	0										273.89	140.125	158.317			927.5	881	1268			0.16	0.564	0.636
	6	2	0										641.52	137.539	71.598			3711.75	996.25	244.5			0.11	0.662	0.599
	3	1	0										890.04	105.69	126.125			4537.5	478.5	759.75			0.07	0.538	0.6
	4	0	0										499.88	164.275	75.7695			3266.75	689.75	281.5			0.16	0.321	0.616
	8	0	0										608.2	151.125	76.577			2475.5	877	359.25			0.08	0.483	0.77
	3	2	0										439.09	129.518	121.66			1574.5	935.25	291.75			0.1	0.701	0.248
	5	1	0										1185.02	75.7195	113.933			3889.75	366.25	664.25			0.04	0.803	0.643
	0	0	0										336.28	69.9915	50.577			1980.75	314	185.75			0.22	0.805	0.912
	3	0	0										705.41	101.619	107.154			2753.5	304.5	522			0.07	0.371	0.571
	1	0	1										646.47	51.7485	178.359			1990.25	178.5	957.25			0.06	0.838	0.378
	2	1	2										659.01	69.0415	80.326			2844.5	224.5	320			0.08	0.592	0.623
	1	0	2										304.92	76.1125	96.8615			1439.25	190	583.75			0.2	0.412	0.782
	2	1	1										106.52	109.933	122.397			584.25	519.5	850.25			0.65	0.54	0.713
	3	0	0										223.2	187.732	139.409			1335.75	1078.5	965.5			0.34	0.385	0.624
	4	1	2										71.2	235.229	116.133			197.75	1302.5	406.75			0.49	0.296	0.379
	3	1	0										362.62	139.781	64.1335			1807.25	460.75	272.25			0.17	0.296	0.832
	5	2	0										342.29	160.368	119.033			764	1128.25	888			0.08	0.551	0.788
	7	1	0										373.61	305.605	167.095			1607.25	1542.75	1476.5			0.15	0.208	0.665
	4	1	0										512.17	217.572	137.974			2118.25	907	923.25			0.1	0.241	0.609
	6	0	1										573.37	116.71	297.283			2304	815	1210.5			0.09	0.752	0.172
	2	0	0										642.32	135.489	228.48			3595.75	976.5	1091.5			0.11	0.668	0.263
	2	0	1										498.57	186.087	106.054			2481.25	2116.5	572			0.13	0.768	0.639
	1	0	0										957.32	119.832	92.447			4293.5	461.5	428.25			0.06	0.404	0.63
	0	0	0										695.61	245.601	119.246			2742.75	1051.25	724.75			0.07	0.219	0.64
	5	1	1										302.88	150.43	94.983			1234	224	437.25			0.17	0.124	0.609
	2	1	2										1800.39	144.781	138.781			9212.75	1303	681			0.04	0.781	0.444
	9	0	2										431.99	231.572	76.82			1812	781.5	407			0.12	0.183	0.867
	4	0	0										854.78	80.1335	77.1335			5125.25	307.5	377.5			0.09	0.602	0.797
	3	0	0										966.23	84.619	171.673			4543.25	421	585			0.06	0.739	0.249
	4	0	3										672.62	71.0625	100.983			4153.5	287.5	676.25			0.12	0.715	0.833
	4	4	1										385.83	260.341	70.305			1344.5	1641	335.25			0.11	0.304	0.852
	4	2	2										576.68	293.613	149.167			3632.25	1287.75	976.25			0.14	0.188	0.551
	2	2	3										110.64	131.71	127.025			417.25	600.5	705.75			0.43	0.435	0.55
	3	0	2										1245.04	244.292	130.033			6669.25	388.5	656.25			0.05	0.082	0.488
	3	0	3										644.87	108.225	149.196			3821	423	1070			0.12	0.454	0.604
	1	2	0										1052.33	208.38	141.004			9490.25	938.25	1264.25			0.11	0.272	0.799
		2	0										676.36	79.7195	92.74			5211.75	287.25	493.75			0.14	0.568	0.721
		3	4										512.95	147.095	157.631			3596.25	807	1343.75			0.17	0.469	0.68
		2	3										905.03	195.702	55.6985			3700.25	900.5	197.25			0.06	0.295	0.799
		0	0										887.72	168.388	212.936			4198	1371.25	1097.5			0.07	0.608	0.304
		0	0										902.24	237.141	51.163			3588.75	655.5	185.25			0.06	0.146	0.889
		0	0										796.21	157.681	221.27			5250	1388	1778.75			0.1	0.702	0.457
		0	0										611.86	206.572	125.489			3265.5	818.75	641			0.11	0.241	0.512
		0	2										446.28	105.347	60.234			3019	455.25	228			0.19	0.515	0.79
		0	0										640.04	71.669	124.832			2643.5	252.75	813.25			0.08	0.618	0.656
		0	1										739.68	139.51	217.501			3449.5	664.25	1384.25			0.08	0.429	0.368
		0	0										605.05	133.145	115.225			3306.5	833.5	497.25			0.11	0.591	0.471
		0	0										596.86	214.552	204.137			1676	977.75	1351.75			0.06	0.267	0.408
		0	0										177.76	236.726	67.234			314.75	734.75	293.25			0.13	0.165	0.815
		0	0										400.79	109.761	112.519			1271	496.75	651.75			0.1	0.518	0.647
		0	2										631.06	168.238	132.267			3670.5	1183.75	538.5			0.12	0.526	0.387
		2	1										139.52	393.274	155.267			691	2260.75	1412.5			0.45	0.184	0.736
		2	0										196.72	135.075	159.752			1214.5	766.25	879.5			0.39	0.528	0.433
		3	0										535.48	171.359	69.598			1960.75	1044.75	333			0.09	0.447	0.864
		2	0										627.73	77.7195	167.258			2489.75	349.5	780.25			0.08	0.727	0.35
		1	0										755.7	275.969	54.9915			2645.5	1798.5	211.5			0.06	0.297	0.879
		2	0										524.32	203.368	117.175			2511	907	702			0.12	0.276	0.643
		1	1										909.74	163.217	130.539			4739.5	669.5	1000			0.07	0.316	0.737
		1	0										792.36	225.987	193.623			3480.25	1019.5	1297.25			0.07	0.251	0.435
		1	0										613.9	158.874	73.012			3018.25	1222	307.75			0.1	0.608	0.725
		0	1										692.22	134.903	137.145			2544.75	780	472			0.07	0.539	0.315
		0	2										767.54	124.096	124.125			3399.5	546.5	680			0.07	0.446	0.555
		0	0										429.85	204.188	58.234			1714.5	1362.5	229.75			0.12	0.411	0.851
		0	1										518.86	325.333	122.388			3394	1860.25	341.75			0.16	0.221	0.287
		1	0										622.96	94.104	58.82			2979.75	480.75	247.75			0.1	0.682	0.9
		0	0										521.4	142.823	107.468			1909.75	757	226.5			0.09	0.466	0.246
		0	0										397.66	148.874	70.234			1587.5	806.5	280.5			0.13	0.457	0.715
		0	1										354.5	121.59	86.619			1385.5	882.5	465.25			0.14	0.75	0.779
		0	3										251.17	142.418	148.56			1772.75	985.75	834			0.35	0.611	0.475
		1											643.47	256.786	76.5475			3911.5	1784.5	215.75			0.12	0.34	0.463
		1											322.4	227.664	162.874			1267.5	1042.75	1498.25			0.15	0.253	0.71
		1											429.04	143.439	56.82			2236	902	225.5			0.15	0.551	0.878
		7											686.89	306.726	51.82			2601.75	1670.25	194.25			0.07	0.223	0.909
		2											764.54	224.451	123.054			3297.75	1091	742.25			0.07	0.272	0.616
		1											702.34	272.827	63.456			7852.25	1799.75	211.75			0.2	0.304	0.661
		1											715.82	365.366	86.1335			3052.75	2656	514			0.08	0.25	0.871
		0											805.85	101.468	69.598			3178.75	511.5	311.5			0.06	0.624	0.808
													565.31	481.579	142.167			3203	2515	321.25			0.13	0.136	0.2
													816.52	261.906	122.832			4566	1788.25	814.25			0.09	0.328	0.678
Expt#2	0	0	2										486.92	242.685	59.4055			1526.5	1122	255.5			0.08	0.239	0.91
	2	2	1										408.35	325.936	173.117			1895.25	1966	854.25			0.14	0.233	0.358
	3	0	2										366.08	165.803	85.033			1662.25	1409.25	412.25			0.16	0.644	0.716
	1	0	0										299.71	306.919	63.648			1783	1490	263.75			0.25	0.199	0.818
	3	3	0										522.5	137.267	129.539			3896.5	846.25	811.75			0.18	0.564	0.608
	3	4	0										718.07	108.326	78.1335			2982.5	545.75	233.75			0.07	0.584	0.481
	7	3	0										459.37	54.6985	98.82			1420.5	206.5	675.5			0.09	0.867	0.869
	7	1	0										768.05	435.416	152.924			3684.5	1258	358.25			0.08	0.083	0.193
	2	0	2										624.05	264.061	132.61			2065.5	981.5	554.5			0.07	0.177	0.396
	4	0	5										613.26	169.095	188.874			3143.5	978.25	623.25			0.11	0.43	0.22
	0	0	0										292.19	158.48	106.619			1699.25	811.75	721.25			0.25	0.406	0.797
	1	0	0										548.36	67.891	184.451			2711.75	219	1077.75			0.11	0.597	0.398
	2		0										378.6	356.466	149.803			1645.5	2620.25	1169.5			0.14	0.259	0.655
	4	0	0										780.64	174.48	66.7695			3176.75	1427.25	206.25			0.07	0.589	0.581
	9	0	0										113.86	173.652	110.275			287	731.25	616.75			0.28	0.305	0.637
	5	0	1										541.65	58.7695	152.288			2108.25	218.5	410.25			0.09	0.795	0.222
	2	0	0										99.98	110.539	105.69			317.5	585.5	693			0.4	0.602	0.78
	1	0	1										64.65	136.661	89.326			210	479.25	392.5			0.63	0.322	0.618
	11	1	2										247.12	161.601	97.447			957.5	858.75	470.75			0.2	0.413	0.623
	4	4	4										479.19	162.732	254.27			2386.5	1399.75	2070.75			0.13	0.664	0.402
	1	0	0										438.05	212.229	73.7695			1767.5	1592.25	396			0.12	0.444	0.914
	0	0	0										377.22	273.635	156.409			1552.75	1158	1276.25			0.14	0.194	0.656
	0	3	0										380.73	300.868	67.012			2878.75	2892	281			0.25	0.401	0.786
	9	1	0										677.51	123.125	90.5685			3815.5	437.5	359			0.1	0.363	0.55
	8	2	0										430.32	114.347	178.894			2340.75	498.25	936.75			0.16	0.479	0.368
	0	2	0										277.38	85.2755	79.9115			1742	270	329			0.29	0.467	0.647
	0	2	1										461.34	61.305	177.117			1396.25	232.25	960.75			0.08	0.777	0.385
	0	0	1										541.91	131.275	128.953			2116	943	752			0.09	0.688	0.568
	5	1	3										622.92	182.965	96.054			3279.75	909.5	409.75			0.11	0.341	0.558
	3	0	0										300.09	205.673	142.569			1041.75	1536.75	450.5			0.15	0.457	0.279
	3	1	0										405.99	122.882	182.995			1273	892.25	1191.25			0.1	0.743	0.447
	13	1	0										177.38	169.773	121.246			697.5	714.25	529.25			0.28	0.311	0.452
	2	3	0										77.74	53.9915	192.095			312.25	208.75	578			0.65	0.9	0.197
	2	1	0										624.09	115.639	100.347			1640.25	655.5	548.75			0.05	0.616	0.685
	2	0	1										428.45	67.4055	98.8825			1864.75	185	506			0.13	0.512	0.65
	2	0	3										407.91	79.0835	123.004			2483.5	277.5	358.75			0.19	0.558	0.298
	3	3	1										280.11	93.2755	116.468			772.75	261	396.5			0.12	0.377	0.367
	5	0	3										599.6	172.631	133.974			4956.25	619	611.75			0.17	0.261	0.428
	14	0	0										319.02	152.823	116.125			1946.75	638	926			0.24	0.343	0.863
	3	2	1										486.47	128.155	81.4265			1717.5	929.5	270			0.09	0.711	0.512
	2	1	0										623.88	179.38	113.954			4190	869.25	534.5			0.14	0.339	0.517
	3	0	0										296.1	301.957	184.865			2444.25	949	1212.5			0.35	0.131	0.446
	3	1	0										399.83	180.43	186.117			1722	893	1722			0.14	0.345	0.625
	4	0	0										389.2	178.388	71.891			1380.75	672.75	369.25			0.12	0.266	0.898
	0	1	2										416.94	179.995	101.175			3290.75	1336.25	282.5			0.24	0.518	0.347
	2	0	0										392.95	99.9115	133.781			2075.5	430.25	685.5			0.17	0.542	0.481
	0	0	0										380.66	229.107	140.167			1623.5	1211	663.5			0.14	0.29	0.424
	3	0	0										254.01	107.275	163.388			2263.5	511.75	491.5			0.44	0.559	0.231
	2	1	0										98.96	119.832	122.781			289	857.75	575			0.37	0.751	0.479
	3	1	2										156.97	186.104	79.4975			1172	613.75	278.25			0.6	0.223	0.553
	0	1	0										64.84	83.577	103.983			215.5	195.75	440			0.64	0.352	0.511
	9	3	0											187.744	88.669				693.75	445.25				0.247	0.712
	5	1	0											119.832	77.255				350.25	372.75				0.307	0.785
	0	0	1											276.605	78.376				1397.75	310.75				0.23	0.636
	2	0	1											234.815	114.811				1371.5	635.75				0.313	0.606
	1	1	0											172.045	84.0625				776.25	205.5				0.33	0.365
	6	0	0											100.59	75.4265				526.75	228.75				0.654	0.505
	7	0	0											128.246	61.012				788.75	247.75				0.603	0.836
	5	1	0											77.5475	90.962				380.5	295.5				0.795	0.449
	2	1	0											203.803	85.619				1095.5	392.75				0.331	0.673
	0	0	5											170.844	127.66				1355.75	725.75				0.584	0.56
	1	0	0											219.359	201.179				1181.75	1207.75				0.309	0.375
	0	0	4											145.61	135.317				1295.75	674				0.768	0.463
	3	2	1											129.368	158.894				675.75	904				0.507	0.45
	3	0	0											67.184	141.368				319.5	1004.75				0.89	0.632
	5	0	0											64.941	65.1335				292.25	297.25				0.871	0.88
	5	1	1											270.271	88.447				1901.25	310.25				0.327	0.498
	9	0	1											139.832	76.891				770	292.5				0.495	0.622
	3	0	1											109.519	78.669				430.25	429.25				0.451	0.872
	2	0	3											288.806	73.376				1463.75	330.25				0.221	0.771
	4	2	2											212.036	106.225				1406.75	356				0.393	0.396
	4	1	1											163.359	132.853				1004	396.5				0.473	0.282
	6	3	0											203.158	85.4265				668.5	506.25				0.204	0.872
	3	2	0											64.7695	60.941				257	269.75				0.77	0.913
	6	2	0											192.631	250.229				862	1716.5				0.292	0.344
	2	1	0											182.007	58.4765				564.75	229				0.214	0.842
	4	0	0											116.175	76.1335				718	207.5				0.669	0.45
	2	0	0											98.104	67.891				434	222				0.567	0.605
	3	1	0											123.781	226.007				894.5	2258.25				0.734	0.556
	3	0	1											242.179	92.175				1166.5	223.25				0.25	0.33
	5	0	4											114.347	93.1545				415.25	503				0.399	0.728
	0	3	2											104.225	60.456				445.75	228.25				0.516	0.785
	2	0	0											328.496	70.305				2553.5	258.5				0.297	0.657
	3	0	0											170.288	101.862				1105.5	542.5				0.479	0.657
	2	0	0											80.598	207.279				314.75	1113.75				0.609	0.326
	3	0	0											156.803	221.107				814	1642.5				0.416	0.422
	5	0	2											383.508	191.258				1768	1365.25				0.151	0.469
	4	3	0											139.489	145.71				718	1049.75				0.464	0.621
	4	1	0											89.104	55.234				388.75	210.75				0.615	0.868
	4	4	1											270.471	81.1335				1182.75	432				0.203	0.825
	4	0	0											285.99	78.8405				2090.5	361.5				0.321	0.731
	5	0	0											196.48	75.1335				945	327.75				0.308	0.73
	0	0	0											275.371	153.045				910	1051				0.151	0.564
	3	0	0											138.953	129.125				937	778				0.61	0.586
	1	0	1											338.303	64.3555				2304.25	236				0.253	0.716
	1	0	1											308.061	156.903				1484.25	1317.5				0.197	0.673
	1	0	0											190.188	336.818				928.5	3111.75				0.323	0.345
	0	2	0											294.756	102.832				930.5	614.5				0.135	0.73
	5	4	0											161.288	130.953				1221.5	569.25				0.59	0.417
	12	2	0											74.184	106.71				301	395.25				0.687	0.436
	5	0	0											237.694	270.421				1635.5	1462.25				0.364	0.251
	2	2	2											236.513	334.647				1015	2778.25				0.228	0.312
	5	0	0											208.38	70.4765				1232	333.75				0.357	0.844
	3	2	3											139.489	103.882				885.75	454.75				0.572	0.53
	0	0	0											425.123	71.305				2257.75	286.25				0.157	0.707
	11	0	0											234.238	151.752				1088.75	727.75				0.249	0.397
	3	0	1											155.145	103.882				827.75	407.5				0.432	0.475
	7	0	4											235.987	191.309				957.25	1308.25				0.216	0.449
	7	1	0											221.036	71.305				1265.5	292.5				0.325	0.723
	2	1	0											351.608	100.983				2496.5	551				0.254	0.679
	3	2	0											191.501	156.258				675	1007.25				0.231	0.518
	4	2	1											279.919	306.07				1312.75	1925.75				0.211	0.258
	1	0	2											51.9915	145.539				186.75	1026				0.868	0.609
	7	1	0											170.087	162.167				916	825				0.398	0.394
	2	1	0											165.045	189.045				1355	985.25				0.625	0.346
	5	0	0											140.066	87.376				751	378.75				0.481	0.623
	4	1	0											201.844	110.175				1203.25	543.25				0.371	0.562
	3	5	0											242.442	71.891				1165	181.5				0.249	0.441
	3	3	0											126.832	87.669				784.75	501.25				0.613	0.82
	6	0	2											59.6985	75.598				237.5	184				0.837	0.405
	7	0	2											231.977	120.71				1102.75	624.25				0.258	0.538
	8	2	1											410.265	65.3555				1616	305.5				0.121	0.899
	5	0	2											141.71	64.891				1119	242.5				0.7	0.724
	8	0	4											210.786	76.0835				1329.75	300.5				0.376	0.652
	3	0	0											195.522	69.4055				963.75	334.5				0.317	0.873
	3	1	5											304.312	134.61				1766.25	964.25				0.24	0.669
	4	2	3											370.555	99.033				1479.75	645				0.135	0.826
	3	1	0											110.71	146.075				398	939.75				0.408	0.553
	4	0	0											188.744	197.137				1041	1421				0.367	0.459
	4	0	0											251.17	76.598				1431.75	364.5				0.285	0.781
	5	0	4											151.995	145.702				803.25	1320.25				0.437	0.782
	3	4	0											95.397	120.569				468	525.5				0.646	0.454
	12	3	0											234.756	63.012				1592	236.5				0.363	0.749
	2	0	0											152.267	78.1335				863.25	394.5				0.468	0.812
	3	0	2											385.73	156.965				2120	790.5				0.179	0.403
	3	1	4											272.241	78.1125				2943.75	277				0.499	0.57
	4	0	0											115.145	125.347				331.5	556.75				0.314	0.445
	4	0	1											79.012	191.965				332.25	1141				0.669	0.389
	10	0	0											247.25	93.447				1590	525.25				0.327	0.756
	1	0	0											84.9115					220.25					0.384
	3	0	1											117.66					426					0.387
	4	1												239.2					1787					0.392
	6	3												106.225					523					0.582
	4	3												126.862					894.75					0.699
	5	1												127.832					853.5					0.656
	3	1												195.309					1330.75					0.438
	0	2												175.794					1400.25					0.569
	2	1												253.886					1096					0.214
	3	4												142.045					758.25					0.472
	6	1												95.5685					454.5					0.625
	4	1												109.862					720.5					0.75
	5	1												169.188					950.25					0.417
	2	0												175.258					1067.25					0.437
	8	0												77.7195					331.75					0.69
	1	1												269.928					1130					0.195
	1	3												246.815					782.25					0.161
	2													97.811					383					0.503
	6													127.853					652					0.501
	3													98.9115					488.25					0.627
	3													91.3555					342.75					0.516
	3													67.234					215.5					0.599
	0													125.731					666.75					0.53
	2													124.903					586.5					0.472
														245.886					1774.5					0.369
														223.158					1619.25					0.409
Expt#3	8	1	5											294.949					1480.75					0.214
	4	0	0											294.949					1480.75					0.214
	6	0	0											193.894					1074					0.359
	4	1	0											153.066					857					0.46
	4	1	0											198.522					1187.75					0.379
	1	2	0											198.522					1187.75					0.379
	8	2	2											545.068					2676.25					0.113
	3	0	2											275.605					1201.75					0.199
	2	0	0											275.605					1201.75					0.199
	4	0	0											202.258					966.25					0.297
	4	1	0											242.179					1166.5					0.25
	5	1	1											162.803					709.75					0.337
	4	2	0											309.392					1410.75					0.185
	6	2	0											215.25					1138					0.309
	6	1	1											152.811					790.5					0.425
	3	0	1											508.512					3387.75					0.165
	2	0	0											185.723					847.75					0.309
	1	0	1											233.815					1060.5					0.244
	4	0	0											230.442					1398.25					0.331
	4	0	0											116.761					639					0.589
	3	0	0											119.903					580.75					0.508
	5	0	0											280.007					1133.5					0.182
	3	0	0											124.054					903.5					0.738
	5	0	0											270.471					1182.75					0.203
	6	0	1											202.542					1180.75					0.362
	3	1	0											189.581					1450.75					0.507
	2	2	0											116.075					535.75					0.5
	6	2	0											175.53					1445					0.589
	4	1	3											275.371					910					0.151
	2	1	0											263.726					1298.75					0.235
	5	2	0											338.303					2304.25					0.253
	4	0	0											196.936					1098					0.356
	3	0	1											119.539					660					0.58
	4	1	2											165.359					1232					0.566
	4	1	0											357.173					2413					0.238
	5	0	5											94.69					449					0.629
	2	0	0											260.421					2371.25					0.439
	3	0	0											171.167					675.5					0.29
	4	0	0											208.38					1232					0.357
	7	1	0											156.652					925.75					0.474
	2	1	1											156.652					925.75					0.474
	3	1	1											155.095					1180.25					0.617
	3	0	0											192.208					840					0.286
	4	0	0											152.823					1102.25					0.593
	4	0	0											160.288					741.5					0.363
	5	0	0											267.827					1750.75					0.307
	12	2	0											267.827					1750.75					0.307
	5	1	0											201.844					1203.25					0.371
	2	1	1											145.681					1143.25					0.677
	3	0	0											216.016					1114.25					0.3
	5	1	0											242.442					1165					0.249
	3	2	0											231.977					1102.75					0.258
	4	1	0											101.519					623					0.76
	5	0	1											223.886					1143.25					0.287
	2	0	0											311.229					1052					0.136
	0	0	0											311.229					1052					0.136
	0	0	0											282.978					1442					0.226
	4	2	1											126.418					764.25					0.601
	3	1	1											170.894					916.75					0.394
	2	0	3											184.945					1193.25					0.438
	1	0	3											184.945					1193.25					0.438
	5	0	0											214.664					2446.5					0.667
	4	0	0											239.2					1787					0.392
	0	0	0											106.225					523					0.582
	6	1	0											241.27					886.75					0.191
	7	4	0											268.886					1453					0.253
	3	0	0											253.886					1096					0.214
	0	0	3											185.844					2035.25					0.741
	2	0	3											111.296					596.75					0.605
	1	0	2											178.066					793					0.314
	3	0	0											178.066					793					0.314
	4	0	0											122.347					741.5					0.622
	4	0	0											225.572					1007.25					0.249
	2	0	0											97.811					383					0.503
	3	0	0											78.255					384.25					0.788
	5	1	0											108.225					279.75					0.3
	5	1	0											222.329					1619.25					0.412
	3	1	0											348.647					1052.5					0.109
	4	1	0											191.258					1213.25					0.417
	2	1	1											126.104					536.75					0.424
	5	1	0											125.317					737					0.59
	4	0	0											305.555					1699.5					0.229
	9	0	0											221.936					1079					0.275
	3	0	1											287.697					1403.75					0.213
	2	0	0											203.593					1004					0.304
	3	0	0											552.002					1580.5					0.065
	5	0	0											115.731					706.25					0.663
	3	0	1											382.425					2666					0.229
	2	0	2											241.969					1118.5					0.24
	2	0	0											243.865					718.25					0.152
	3	0	0											196.288					1034					0.337
	2	1	0											335.688					2337.5					0.261
	4	2	1											404.872					2724.25					0.209
	8	0	0											476.512					3146.25					0.174
	3	1	0											410.428					2608					0.195
	3	3	0											444.914					1900					0.121
	0	3	0											105.468					556.25					0.628
	2	2	0											180.188					1158.75					0.448
	3	7	2											63.234					288.75					0.907
	5	0	0											486.144					1737.25					0.092
	7	0	0											244.27					1822.5					0.384
	4	0	0											572.734					1567.25					0.06
	3	0	1											131.832					911.25					0.659
	3	2	2											262.856					1247.75					0.227
	0	2	2											237.058					1178.75					0.264
	3	0	1											369.73					1635.75					0.15
	5	0	0											255.977					1971					0.378
	3	1	0											441.161					1962.75					0.127
	11	0	0											414.923					1428					0.104
	2	2	0											125.368					753.5					0.602
	2	2	4											433.63					2073.5					0.139
	4	1	2											403.479					3927.5					0.303
	5	2	0											172.773					1102.25					0.464
	4	0	0											93.255					417.25					0.603
	12	0	0											226.643					1289.75					0.316
	4	0	0											370.981					1841.75					0.168
	1	0	4											292.656					2187.75					0.321
	8	0	0											340.496					1698.25					0.184
	3	0	0											260.049					1936					0.36
	8	0	0											192.329					1005.75					0.342
	4	0	0											205.894					1626.5					0.482
	2	0	0											273.798					1397.25					0.234
	5	0	0											274.563					1418.75					0.236
	3	0	0											182.53					770.25					0.291
	9	2	0											269.271					2271.25					0.394
	0	2	0											273.463					2194					0.369
	3	5	1											283.827					1329.75					0.207
	4	3	0											354.295					3508.5					0.351
	5	4	0											140.752					684.25					0.434
	3	2	2											268.705					1834.25					0.319
	14	1	4											378.688					1331.25					0.117
	5	1	0											173.137					976.75					0.409
	3	1	0											290.919					2145.5					0.319
	6	1	2											294.161					1692.25					0.246
	5	0	1											374.354					1548					0.139
	7	0	4											119.204					527.75					0.467
	8	0	2											100.033					587.25					0.737
	9	0	0											141.832					926.5					0.579
	4	0	0											59.1125					212.5					0.764
	1	0	2											83.9115					422					0.753
	2	0	0											113.933					688.25					0.666
	10	0	1											186.987					1059.25					0.381
	4	0	3											137.388					1181.5					0.787
	4	0	0											419.993					1764.5					0.126
	6	1	0											173.217					522.25					0.219
	4	1	0											213.036					1473.5					0.408
	0	1	0											401.842					1465					0.114
	0	0	0											165.238					1332.5					0.613
	2	0	0											100.69					626.25					0.776
	1	0	1											184.208					840.25					0.311
	2	0	0											129.338					469.75					0.353
	10	0	0											67.527					242.5					0.668
	2	0	1											151.045					992					0.546
	5	0	2											176.246					817					0.331
	3	3	2											310.262					1114.75					0.146
	1	2	0											173.894					897.75					0.373
	4	0	1											229.036					1898.5					0.455
	5	4	1											96.619					415.75					0.56
	4	0	0											432.165					2436.5					0.164
	2	0	0											254.706					1323.5					0.256
	5	0	1											184.188					1810.25					0.671
	3	0	1											254.27					1371					0.266
	2	3	2											200.572					1218.25					0.381
		2	1											293.623					1754.25					0.256
		3	0											171.945					867.25					0.369
		1	0											333.889					2038.5					0.23
		0	0											148.317					946.5					0.541
		0	3											88.447					482.25					0.775
		0	0											143.117					808					0.496
		0	1											130.56					662.25					0.488
		2	3											155.167					1121.75					0.585
		1	2											209.107					1762					0.506
		0	0											129.317					804.75					0.605
		0	0											123.954					508.25					0.416
		0	0											327.563					1040.5					0.122
		0	0											140.539					744.5					0.474
		0	0											211.957					936.75					0.262
		0	1											206.359					1386					0.409
		2	1											180.501					993.25					0.383
		0	0											283.191					1678.75					0.263
		0	0											154.803					1514.5					0.794
		0	0											225.058					1476.5					0.366
		0	3											175.43					954.75					0.39
		0	2											293.776					1997.75					0.291
		0	0											127.74					464					0.357
		1	0											85.0835					406.25					0.705
		1	0											263.957					1580.75					0.285
		0	0											233.865					2123.75					0.488
		0	0											103.569					577.75					0.677
		1	0											73.4265					305.25					0.711
		4	0											154.288					1264					0.667
		1	1											125.418					742.5					0.593
		2	0											138.853					644.5					0.42
		0	0											152.104					1164.75					0.633
		0	2											146.388					658.25					0.386
		1	0											246.25					1613.75					0.334
			0											126.61					831.75					0.652
			1											204.56					1333.75					0.401
			3											90.012					482.75					0.749
			1											300.697					1848					0.257
			0											94.9115					468					0.653
			0											336.384					1363					0.151
			2											459.219					3294.5					0.196
			0											80.74					220					0.424
			0											289.07					1462.25					0.22
			2											182.246					492.25					0.186
			2											187.794					850.75					0.303
			1											293.714					1720.25					0.251
			0											422.567					2632.25					0.185
			0											253.786					1584					0.309
			0											189.38					1762.75					0.618
														317.12					1416.5					0.177
														142.811					344.75					0.212
														179.309					947.75					0.37
														472.035					2548.75					0.144
														137.732					895					0.593
														221.078					1531.25					0.394
														159.51					843.25					0.416
														200.208					1586					0.497
														264.178					1504.75					0.271
														358.86					1563.75					0.153
														243.735					1257.5					0.266
														140.874					497.75					0.315
														195.238					1390.75					0.458
														283.04					1464					0.23
														403.76					3421.75					0.264
														391.738					2208.75					0.181
														370.316					2819					0.258
														197.208					1240					0.401
														102.154					614.5					0.74
														129.388					430					0.323
														306.12					1457.75					0.195
														166.894					1171.25					0.528
														258.259					1857.25					0.35
														373.952					2913.25					0.262
														306.919					1548.5					0.207
														101.133					310.5					0.381
														190.267					1019.75					0.354
														251.3					1702					0.339
														344.738					1703.75					0.18
														326.183					2137					0.252
														390.325					3145.5					0.259
														127.347					656.5					0.509
														174.581					1263.5					0.521
														179.61					794.5					0.309
														66.184					304.5					0.874
														165.43					610.75					0.28
														263.664					1100.75					0.199
														114.468					310.75					0.298
														211.409					1033.5					0.291
														153.167					1038.25					0.556
														618.875					3462.75					0.114
														183.309					1484.25					0.555
														200.581					762					0.238
														97.9325					391.75					0.513
														112.519					661.5					0.657
														98.4975					625					0.81
											Expt#2	696.841	319.183	153.773				1538.25	1365	456.5			0.04	0.168	0.243
												783.933	1354.71	638.252				3066.5	5057.5	1458.5			0.063	0.035	0.045
												887.712	538.423	172.137				2285.75	2521.25	445.75			0.036	0.109	0.189
												168.137	397.153	405.83				216.5	2333.5	726			0.096	0.186	0.055
												1001.93	591.273	320.668				2120.5	1961.25	1848.25			0.027	0.07	0.226
												1602.18	695.297	313.463				5996	2145.75	543.25			0.029	0.056	0.069
												1360.22	305.575	231.351				4781.25	999.25	816.75			0.032	0.134	0.192
												535.885	532.692	72.4265				2272.75	1391.75	347			0.099	0.062	0.831
												569.779	446.793	346.575				1673.75	1928.25	807.5			0.065	0.121	0.084
												571.938	293.425	45.1125				1857.25	783.75	101			0.071	0.114	0.624
												50.577	555.462	77.7905				187.5	1875.25	109.75			0.921	0.076	0.228
												578.766	649.092	115.096				894.5	2900	486			0.034	0.086	0.461
												513.574	431.014	468.115				2393.5	1991.5	1695.75			0.114	0.135	0.097
												1025.33	654.327	530.198				3876	2035.75	2094.75			0.046	0.06	0.094
												760.548	648.302	238.107				2518	1439.75	1593.25			0.055	0.043	0.353
												2380.61	650.696	513.236				9286.5	2988.75	2468			0.021	0.089	0.118
												559.566	341.203	40.213				1317	1171	122			0.053	0.126	0.948
												686.539	731.678	368.488				4618.5	1801.5	969.75			0.123	0.042	0.09
												737.021	526.399	190.714				1526.25	1884.25	592.25			0.035	0.085	0.205
												2998.14	332.253	457.57				8547.5	888.25	1491.5			0.012	0.101	0.09
												69.4265	738.117	52.87				103.25	2903.5	112.25			0.269	0.067	0.505
												756.247	552.645	470.914				3629.5	2088.5	2353.25			0.08	0.086	0.133
												600.189	446.065	504.923				2409	1211.5	1877.25			0.084	0.077	0.093
												768.995	387.529	121.388				2765.5	1573.25	330.5			0.059	0.132	0.282
												83.7195	542.959	60.0625				120.25	2582.25	229.75			0.216	0.11	0.8
												1230.45	523.119	349.053				5413.5	1631.5	1605.75			0.045	0.075	0.166
												969.082	510.089	115.489				3850.5	1250.5	506			0.052	0.06	0.477
												977.635	99.397	553.21				3896.75	182	1527			0.051	0.231	0.063
												959.723	299.839	348.031				3665.5	1949.5	1310			0.05	0.272	0.136
												628.473	319.195	99.761				1723.25	1443.75	274.75			0.055	0.178	0.347
												947.481	460.065	51.6985				2308.25	2238.75	174			0.032	0.133	0.818
												553.826	284.898	168.388				1015	1168.5	338.5			0.042	0.181	0.15
												779.669	261.463	402.76				3949.25	765.5	1286.25			0.082	0.141	0.1
												1118.8	77.2755	545.503				4736.25	132.25	3485			0.048	0.278	0.147
												365.919	356.103	636.566				387.5	1241.5	2518.25			0.036	0.123	0.078
												88.619	1008.17	710.048				274	2283.5	2904.75			0.438	0.028	0.072
												777.347	569.533	429.529				2101.5	2419.5	1570.75			0.044	0.094	0.107
												252.392	425.065	553.399				214.75	1528.5	2455.25			0.042	0.106	0.101
												605.737	318.203	322.839				2037.25	1790	806.25			0.07	0.222	0.097
												1304.23	184.309	156.601				3750.5	878	521.75			0.028	0.325	0.267
												72.669	579.189	280.605				277.75	1386.5	1383.5			0.661	0.052	0.221
												104.447	410.914	613.038				143.25	1829.5	3559			0.165	0.136	0.119
												116.025	470.955	52.3555				145.5	1484.75	170.25			0.136	0.084	0.781
												97.761	966.567	85.69				118.5	4296.25	132.75			0.156	0.058	0.227
												209.208	489.298	302.856				538.5	1814.75	1625			0.155	0.095	0.223
												75.0625	531.436	218.329				149.75	1771.5	1991.75			0.334	0.079	0.525
												682.365	925.659	138.359				3551.75	4051.25	239.75			0.096	0.059	0.157
												96.5685	641.457	227.229				206.25	1683	1852			0.278	0.051	0.451
												614.734	448.668	161.965				2198.5	1648	484.75			0.073	0.103	0.232
												1372.2	659.62	166.016				4921.75	905	1011.25			0.033	0.026	0.461
												911.129	240.877	232.442				4677	1269.75	1373.5			0.071	0.275	0.319
												1142.08	482.955	288.253				4774.5	1372.75	1471.75			0.046	0.074	0.223
												1204.05	418.822	315.484				4955.25	914	1657.25			0.043	0.065	0.209
												1204.05	225.815	46.527				4955.25	1627.25	126.5			0.043	0.401	0.734
												893.987	189.329	223.564				2604.5	280.5	1308.75			0.041	0.098	0.329
												1193.01	91.5685	227.593				5362.75	349.75	1381.25			0.047	0.524	0.335
												833.209	756.519	315.303				4132	2552	1510			0.075	0.056	0.191
												1296.38	186.552	61.4055				5253	437.5	225.5			0.039	0.158	0.752
												1502.02	67.527	276.928				6830	130.25	1385.25			0.038	0.359	0.227
												992.538	373.387	116.832				4274.75	1566.25	408.5			0.055	0.141	0.376
												1024.96	324.354	81.0625				4600.25	814.25	359.25			0.055	0.097	0.687
												139.924	714.309	541.005				214.75	1955.75	2385.5			0.138	0.048	0.102
												1063.08	535.287	391.387				3575.5	5414.25	1602.75			0.04	0.237	0.131
												1063.08	734.962	602.524				3575.5	2232.75	2398.25			0.04	0.052	0.083
												822.087	573.566	384.608				2186.75	1572.75	917.25			0.041	0.06	0.078
												847.686	214.764	496.337				3921.5	1037.5	2180.75			0.069	0.283	0.111
												799.702	1126.73	124.439				3376.5	4122.75	515.25			0.066	0.041	0.418
												1371.91	476.935	65.669				5753.25	1618.5	247.75			0.038	0.089	0.722
												1097.25	476.935	62.3555				3853.25	1618.5	100.5			0.04	0.089	0.325
												1097.25	236.513	814.9				3853.25	621.25	3756.25			0.04	0.14	0.071
												1613.83	659.163	418.801				4544.5	1978.75	1257.25			0.022	0.057	0.09
												1163.12	189.3	281.555				3867.75	1050	1459.5			0.036	0.368	0.231
												1705.29	410.647	402.144				6411.5	586.25	1086.5			0.028	0.044	0.084
												1239.89	410.647	76.983				5706.25	2602.75	103			0.047	0.194	0.218
												1239.89	720.051	189.43				5706.25	3644.25	1055			0.047	0.088	0.369
												888.946	263.949	476.721				1705.25	556.75	1097			0.027	0.1	0.061
												1203.96	334.466	177.623				3858.75	2141.5	246.5			0.033	0.241	0.098
												422.428	291.868	445.228				1654.75	1321.75	1012			0.117	0.195	0.064
												885.602	123.933	275.584				2767.25	250.25	429.5			0.044	0.205	0.071
												1284.72	410.345	272.14				3086	1388.75	1289.75			0.023	0.104	0.219
												617.42	795.167	116.539				2573.5	2776.25	689.5			0.085	0.055	0.638
												891.975	795.167	41.6275				3399	2776.25	128.75			0.054	0.055	0.934
												535.553	763.439	260.705				1403.5	2920.75	1505.5			0.061	0.063	0.278
												668.139	630.465	164.48				2095.75	1724	689.5			0.059	0.055	0.32
												733.498	389.981	81.1335				2647.25	561.5	393.5			0.062	0.046	0.751
												70.184	177.522	365.002				115	503.25	3447.5			0.293	0.201	0.325
												1939.04	116.418	326.94				4723	146	647.5			0.016	0.135	0.076
												1661.61	519.976	166.066				13040.8	2099.5	338			0.059	0.098	0.154
												1221.04	523.595	592.956				3880	1917.75	2768			0.033	0.088	0.099
												1105.93	502.34	171.137				7428	1891.75	551.5			0.076	0.094	0.237
												917.079	592.604	448.567				3203	1754	1167.5			0.048	0.063	0.073
												825.226	592.604	417.709				3525.75	1137.5	1304.25			0.065	0.041	0.094
												853.648	381.709	293.726				2940.5	2134.5	1192			0.051	0.184	0.174
												1703.73	267.798	565.26				7914	1773	1416			0.034	0.311	0.056
												722.427	446.031	334.801				2733.75	1501.25	711			0.066	0.095	0.08
												111.781	273.555	51.527				228.25	1901.5	112.25			0.23	0.319	0.531
												1675.43	273.555	507.541				4078.5	1901.5	1714.5			0.018	0.319	0.084
												433.822	514.34	240.442				2202.25	1961	1293.5			0.147	0.093	0.281
												114.418	308.936	62.527				436.75	1436.5	283.5			0.419	0.189	0.911
												99.69	1138.77	361.325				120	3688.75	1201.75			0.152	0.036	0.116
												1062.23	723.812	234.564				6907.5	2013	1624.5			0.077	0.048	0.371
												509.24	723.812	78.5685				1402.75	2013	288.25			0.068	0.048	0.587
												59.4265	526.826	289.333				114	2585.75	958.25			0.406	0.117	0.144
												791.46	670.519	72.962				1923.5	2521.25	160.5			0.039	0.07	0.379
												1308.94	942.011	345.475				3620.25	3622.75	1833			0.027	0.051	0.193
												2242.78	473.905	384.375				11661.2	2216.25	2064			0.029	0.124	0.176
												1053.1	485.567	185.794				3716.75	1854.5	736.25			0.042	0.099	0.268
												96.761	727.519	446.45				152.5	4267.5	1510.25			0.205	0.101	0.095
												515.78	345.647	95.811				2640.25	776	463			0.125	0.082	0.634
												932.472	375.7	262.07				3521	1201	1883.5			0.051	0.107	0.345
												137.681	375.7	490.048				123	1201	2222			0.082	0.107	0.116
												417.973	381.923	300.94				1687	1434.5	667.75			0.121	0.124	0.093
												83.962	141.752	130.581				212	526.25	460.5			0.378	0.329	0.339
												45.163	141.752	611.344				103.25	526.25	1655.75			0.636	0.329	0.056
												1203.71	544.666	508.168				4293.5	3986.75	1966.75			0.037	0.169	0.096
												1002.37	528.257	100.569				4996.25	4076.5	649			0.062	0.184	0.806
												594.168	301.363	92.811				1881.75	1719.25	283.75			0.067	0.238	0.414
												1059.91	301.363	61.4765				2147.25	1719.25	267.75			0.024	0.238	0.89
												879.288	783.845	60.648				3433.75	4322.5	250.5			0.056	0.088	0.856
												429.165	599.323	419.123				1012.75	2900.5	2582.25			0.069	0.101	0.185
												933.928	485.976	462.976				2462.75	1820.5	2083			0.035	0.097	0.122
												1417.92	485.976	218.522				4490.75	1820.5	1642.25			0.028	0.097	0.432
												616.654	919.25	342.082				4226.25	2480	862.25			0.14	0.037	0.093
												1543.63	919.25	112.59				6529.75	2480	188.5			0.034	0.037	0.187
												428.517	559.349	40.6275				2787.25	3604	111.5			0.191	0.145	0.849
												1194.92	274.363	451.943				6103.75	1051.75	1159.5			0.054	0.176	0.071
												576.938	274.363	279.626				1681	1051.75	1645.5			0.063	0.176	0.264
												1022.21	327.697	210.036				3387.5	2233.5	1668.25			0.041	0.261	0.475
												922.054	428.408	117.175				2653.75	1238.75	174			0.039	0.085	0.159
												61.648	434.165	285.522				196.5	2540.75	1462.5			0.65	0.169	0.225
												1771.3	923.325	306.091				4832.75	2849.75	1790.5			0.019	0.042	0.24
												2903.57	889.313	311.546				8012.5	4048.5	2700.25			0.012	0.064	0.35
												391.952	889.313	570.231				1720.5	4048.5	1828.75			0.141	0.064	0.071
												1378.36	606.867	63.234				3383	1464.75	290			0.022	0.05	0.911
												149.267	386.901	155.117				119	1252.25	536			0.067	0.105	0.28
												698.477	386.901	172.359				1994	1252.25	1189.75			0.051	0.105	0.503
												748.539	538.926	130.823				2952.5	1796	383.75			0.066	0.078	0.282
												306.312	704.891	176.874				1783.25	2617.25	1693.5			0.239	0.066	0.68
												1030.55	76.1335	206.865				4249.25	316.75	1296			0.05	0.687	0.381
												151.045	219.258	299.212				557	559.5	1260.25			0.307	0.146	0.177
												1114.09	317.91	548.725				2505	1173.5	2458.25			0.025	0.146	0.103
												613.704	378.781	151.238				3294.25	1970	301.5			0.11	0.173	0.166
												95.326	557.775	303.233				153.25	2272.5	964.75			0.212	0.092	0.132
												119.853	850.531	52.87				146.5	3042.25	161			0.128	0.053	0.724
												113.56	757.436	127.539				199.25	4461.25	1101.25			0.194	0.098	0.851
												863.037	210.412	233.149				2957.75	425.5	1789.5			0.05	0.121	0.414
												1503.15	74.3555	308.748				6999	280.25	2083.5			0.039	0.637	0.275
												610.566	499.955	329.049				2075	2049.25	1686			0.07	0.103	0.196
												431.286	310.433	251.835				1348.75	2104.75	1707.5			0.091	0.274	0.338
												694.971	417.123	620.453				4933	3465.5	3546.5			0.128	0.25	0.116
												1970.16	1556.41	613.796				7208	4215.5	1764.75			0.023	0.022	0.059
												475.872	557.018	381.697				1872.75	2439.5	1501.25			0.104	0.099	0.129
												72.255	511.411	319.768				280.25	1049	2118.25			0.675	0.05	0.26
												141.459	638.678	682.929				241	2562.75	4077.75			0.151	0.079	0.11
												687.423	333.354	366.233				3616	1890.5	1465.25			0.096	0.214	0.137
												687.423	380.312	354.375				3616	1656.75	1739			0.096	0.144	0.174
												687.423	665.9	407.115				3616	1981.5	1072			0.096	0.056	0.081
												1058.11	363.212	306.768				5481.75	2082	1593.5			0.062	0.198	0.213
												640.926	670.356	151.145				2780	5268.5	1449			0.085	0.147	0.797
												640.926	598.687	81.7905				2780	1807.75	142.75			0.085	0.063	0.268
												640.926	432.277	82.4265				2780	1683	322.5			0.085	0.113	0.596
												59.6985	517.721	701.59				234.5	1433.75	1965.5			0.827	0.067	0.05
												374.588	298.183	367.973				1468.75	1164	563.75			0.132	0.165	0.052
												1915.2	380.697	429.286				5660.25	2051.75	1947.25			0.019	0.178	0.133
												1915.2	291.546	411.901				5660.25	1459.5	1618.75			0.019	0.216	0.12
												576.148	558.473	172.359				1272.25	2267	1442			0.048	0.091	0.61
												961.159	519.227	467.76				3168.25	2279.5	2976.75			0.043	0.106	0.171
												588.734	308.496	340.132				2192	954	1902.75			0.079	0.126	0.207
												2199.75	564.837	94.74				7040.5	1493	394.25			0.018	0.059	0.552
												909.789	474.428	71.2045				3707.25	1265	151.75			0.056	0.071	0.376
												909.789	364.002	303.433				3707.25	1991.25	1064			0.056	0.189	0.145
												909.789	321.283	163.652				3707.25	1943.5	725.75			0.056	0.237	0.341
												894.908	541.896	395.408				2634.75	1823	1943			0.041	0.078	0.156
												894.908	464.721	211.078				2634.75	1815.75	1478.5			0.041	0.106	0.417
												894.908	340.789	268.421				2634.75	2197.75	461			0.041	0.238	0.08
												46.163	316.053	205.522				150	1806.25	891			0.885	0.227	0.265
												678.227	526.127	893.037				4646.25	1641	1833.75			0.127	0.074	0.029
												690.473	414.245	339.082				3178	2517.5	885			0.084	0.184	0.097
												530.612	670.347	172.066				2173.5	2134.75	685.25			0.097	0.06	0.291
												530.612	455.935	255.241				2173.5	3168.25	1746			0.097	0.192	0.337
												598.323	178.865	430.043				2417.75	1034.25	2913.25			0.085	0.406	0.198
												708.515	302.384	222.087				2600	2259.75	1937.75			0.065	0.311	0.494
												708.515	532.278	423.286				2600	4005	1121.5			0.065	0.178	0.079
												82.033	106.954	211.351				185.75	128.25	1128.25			0.347	0.141	0.317
												311.01	695.687					1155	2018.75				0.15	0.052
												835.134	750.004					2048.5	2796.25				0.037	0.062
												835.134	407.943					2048.5	1468.75				0.037	0.111
												835.134	525.307					2048.5	2933.5				0.037	0.134
												975.706	55.213					3990.5	126.25				0.053	0.52
												131.732	408.043					137.25	1885.75				0.099	0.142
												787.585	610.971					1690.75	2242.25				0.034	0.075
												1375.63	179.51					3928.25	669				0.026	0.261
												423.086	390.588					1717.5	1228.25				0.121	0.101
												464.733	108.71					1816.5	102.25				0.106	0.109
												389.091	196.107					1491	1067.75				0.124	0.349
												500.7	449.813					3550	1831.25				0.178	0.114
												843.536	556.625					3522.75	1850.25				0.062	0.075
												1054.11	618.566					4573.5	2031				0.052	0.067
												1804.2	473.127					7199.5	1904.25				0.028	0.107
												1125.93	472.277					5341.75	2085.5				0.053	0.117
												826.365	368.789					3896.25	1304.75				0.072	0.121
												1001.31	419.567					3461	1859.5				0.043	0.133
												168.036	430.408					582	3363				0.259	0.228
												1988.76	230.572					8299.5	802.5				0.026	0.19
												867.75	122.468					4091.75	240.25				0.068	0.201
												638.663	492.834					3311	1963.75				0.102	0.102
												2382.43	376.195					11059.8	1394.25				0.024	0.124
												867.23	270.312					4040.75	1253.25				0.068	0.216
												557.591	457.458					2759.75	1597.5				0.112	0.096
												705.465	417.207					3470	1536.5				0.088	0.111
												151.288	990.308					282.5	1706.25				0.155	0.022
												902.209	208.857					3756.75	187				0.058	0.054
												1365.24	264.676					4789	1105				0.032	0.198
												1066.84	483.834					5734.25	1882.75				0.063	0.101
												620.641	463.428					3393	1420				0.111	0.083
												774.595	255.542					3775	618.25				0.079	0.119
												405.961	510.613					879.5	1793.75				0.067	0.086
												545.219	202.664					2470.25	1053.75				0.104	0.322
												1515.14	214.309					4347.25	382.75				0.024	0.105
												657.645	109.175					3208.5	359.75				0.093	0.379
												110.639	346.325					557.75	839.75				0.573	0.088
												375.789	502.704					1394.75	1742.5				0.124	0.087
												335.384	452.428					1550	2298.75				0.173	0.141
												779.436	208.066					3501.25	900.75				0.072	0.261
												185.38	77.7195					236.75	111.75				0.087	0.232
												595.533	116.125					1371.25	171				0.049	0.159
												57.0625	99.3465					182.25	148.5				0.703	0.189
												699.821	491.118					4191.75	1668.25				0.108	0.087
												909.706	650.365					6821.25	2966.75				0.104	0.088
												132.459	383.608					133	1406.5				0.095	0.12
												1181.51	669.252					5384	2057.75				0.048	0.058
												1543.82	358.437					5892	1290.75				0.031	0.126
												645.817	605.788					2753.75	3336.75				0.083	0.114
												572.219	56.4055					1578.25	230.5				0.061	0.91
												692.365	402.479					2937	948				0.077	0.074
												1415.28	257.099					5289.75	1796.75				0.033	0.342
												1310.04	658.377					4542.25	3651.75				0.033	0.106
												1091.48	441.086					6601.75	2549.75				0.07	0.165
												1907.21	452.177					7098.5	1248				0.025	0.077
												676.352	355.144					3800.5	1794.5				0.104	0.179
												58.527	131.155					116.5	598.5				0.427	0.437
													222.016						2439.75					0.622
													1055.23						3247.5					0.037
													548.595						1501.5					0.063
													716.712						2855					0.07
													409.135						2954					0.222
													305.303						3196.75					0.431
													347.14						3317.25					0.346
													607.465						1794					0.061
													460.935						2074					0.123
													75.305						353.75					0.784
													143.175						463.75					0.284
													671.477						1782					0.05
													434.014						1807					0.121
													100.033						534.75					0.672
													236.542						1605.25					0.361
													684.498						1781.75					0.048
													544.453						2011					0.085
													538.885						2455.25					0.106
													55.1125						215.5					0.892
													84.7195						239					0.418
													510.32						2211					0.107
													431.943						1973					0.133
													703.184						2396.75					0.061
													283.969						2412					0.376
													375.488						1775.75					0.158
													657.87						2098.75					0.061
													293.091						823.75					0.121
													46.7485						141.75					0.815
													642.361						3588.25					0.109
													1107.29						4709					0.048
													681.862						4150.25					0.112
													520.654						1837.5					0.085
													286.836						1587					0.242
													404.479						1951					0.15
													59.527						259					0.919
													631.163						1456					0.046
													873.38						2787					0.046
													610.926						2720.25					0.092
													371.173						1433.5					0.131
													58.4265						102					0.375
													152.075						712					0.387
													452.32						1850.25					0.114
													585.332						1485.75					0.054
													949.266						3195					0.045
													364.961						1392.5					0.131
													440.186						931					0.06
													635.536						2040.75					0.063
													394.265						1978.25					0.16
													258.505						692.75					0.13
													350.203						1625					0.167
													84.0835						145.5					0.259
													451.781						3132.75					0.193
													156.125						1159.75					0.598
													422.002						1559.25					0.11
													727.539						2658					0.063
													529.529						3028.5					0.136
													413.458						1947					0.143
													532.043						2722.25					0.121
													251.877						977.75					0.194
													385.86						3584.75					0.303
													480.591						2083.5					0.113
													263.966						1448					0.261
													623.545						1833.25					0.059
													399.023						1995.25					0.157
													54.234						193.5					0.827
													484.7						2013.75					0.108
													288.99						990.75					0.149
													598.545						2098.25					0.074
													551.571						2738.5					0.113
													530.009						2515.75					0.113
													595.344						2406.75					0.085
													350.312						2967					0.304
													726.498						3206					0.076
													225.806						660.5					0.163
													299.241						1585.25					0.222
													454.73						2575.75					0.157
													216.279						1827.25					0.491
													984.325						5616.5					0.073
													487.63						1780					0.094
													440.742						2322.75					0.15
													681.063						4117.75					0.112
													746.448						2085.5					0.047
													642.051						3856					0.118
													504.512						2539.25					0.125
													70.4765						295.75					0.748
													111.59						248.5					0.251
													400.488						2608					0.204
													477.257						4027.25					0.222
													556.29						3203.5					0.13
													358.575						1768					0.173
													279.262						1367.5					0.22
													455.846						3459.5					0.209
													341.253						1206.5					0.13
													86.376						532.25					0.896
													634.013						1980.25					0.062
													342.981						1388.25					0.148
													457.106						1904.75					0.115
													374.073						1422					0.128
													586.625						2092.5					0.076
													816.096						4399.25					0.083
													56.7695						206.75					0.806
													437.286						2650					0.174
													54.4055						217.5					0.923
													696.74						3862.5					0.1
													709.247						3630.25					0.091
													400.445						1626.25					0.127
													424.123						2690					0.188
													561.804						3313.5					0.132
													498.248						1569					0.079
													1004.86						3435.25					0.043
													109.539						102.25					0.107
													320.091						1515.75					0.186
													90.4975						502					0.77
													416.772						1508.25					0.109
													435.387						2309					0.153
													40.506						106					0.812
													683.034						3921.5					0.106
													274.451						1218.5					0.203
													124.439						128.5					0.104
													679.951						2574					0.07
													551.5						1843.25					0.076
													284.827						642					0.099
													158.581						379.5					0.19
													507.855						2323.25					0.113
													75.7195						133.75					0.293
													216.066						910.5					0.245
													268.188						1627.75					0.284
													749.368						3347.75					0.075
													118.317						252.25					0.226
													317.605						1757.5					0.219
													518.077						3683.25					0.172
													188.581						856.75					0.303
													620.361						1712.25					0.056
													340.325						1905.5					0.207
													526.967						1746					0.079
													605.018						2534.5					0.087
													534.834						5925.5					0.26
													199.936						331.75					0.104
													989.366						3523.25					0.045
													96.5185						107.75					0.145
													601.394						2436.5					0.085
													158.51						649.5					0.325
													384.073						2287.25					0.195
													601.829						3105.25					0.108
													720.859						3518.5					0.085
													389.312						1157					0.096
													428.479						2025					0.139
													391.538						1749					0.143
													262.401						2255					0.412
													299.676						2093.5					0.293
													439.973						4611.5					0.299
													579.048						2979					0.112
													358.416						1398.25					0.137
													690.821						1927					0.051
													728.74						3206.25					0.076
													80.962						267					0.512
													489.683						2182.75					0.114
													454.935						1901.25					0.115
													391.546						2170					0.178
													462.425						3385.75					0.199
													392.086						3971.25					0.325
													669.273						1776.5					0.05
													705.264						2274.5					0.057
													564.666						3130.25					0.123
													450.914						1207.5					0.075
													74.6985						221					0.498
													412.274						3006.5					0.222
													351.053						1609.5					0.164
													389.236						1801.75					0.149
													307.283						1445.5					0.192
													92.033						206.5					0.306
													548.385						1383.5					0.058
													799.745						3239.5					0.064
													457.491						1646					0.099
													615.457						2109.25					0.07
													174.045						1183					0.491
													163.155						494.75					0.234
													238.906						728.25					0.16
													243.835						510.5					0.108
													202.673						1062					0.325
													269.413						1804.25					0.312
													520.462						2629					0.122
													164.601						879					0.408
													493.148						1618.25					0.084
													477.286						4006.75					0.221
													317.082						1571					0.196
													646.423						2201.25					0.066
													227.329						769.75					0.187
													542.34						3206.25					0.137
													326.546						1708.5					0.201
													544.512						3061.5					0.13
													485.541						4357					0.232
													508.349						4047.25					0.197
													134.033						564.25					0.395
													242.058						1244.25					0.267
													644.696						1899.5					0.057
													315.546						1341					0.169
													222.25						1851.75					0.471
													435.236						2389.75					0.159
													758.64						4465					0.097
													890.472						5040.75					0.08
													606.373						3447.5					0.118
													859.501						4227.25					0.072
													418.735						1990.5					0.143
													295.493						1475.75					0.212
													319.626						1347.25					0.166
													645.595						2360					0.071
													548.612						2146.25					0.09
													377.638						2679.25					0.236
													566.249						2533					0.099
													865.351						6067.5					0.102
													551.804						3307					0.136
													559.453						2342					0.094
													341.94						2031					0.218
													324.241						2240					0.268
													236.078						1803.5					0.407
													321.433						2138					0.26
											Expt#3	1959.28	451.529	68.891			Expt#3	12192	2106.75	342.75			0.04	0.13	0.908
												1544.69	246.27	103.933				7625.75	892.75	732.75			0.04	0.185	0.852
												890.439	414.923	220.158				4932.5	1920.5	1058			0.078	0.14	0.274
												939.011	423.236	254.714				2991.25	4338.25	1337.25			0.043	0.304	0.259
												1008.67	68.3555	121.71				5123.75	322	439.75			0.063	0.866	0.373
												933.539	346.889	206.865				4800.5	1478	1675			0.069	0.154	0.492
												333.61	258.856	351.471				598	1415.75	1692.25			0.068	0.266	0.172
												695.625	380.002	85.033				3277	1777.75	390.5			0.085	0.155	0.679
												304.149	594.189	84.648				2932.75	2269.25	291.75			0.398	0.081	0.512
												99.397	550.875	68.184				596.25	3161.25	328.5			0.758	0.131	0.888
												129.974	298.384	818.255				463.75	2181.75	3806.25			0.345	0.308	0.071
												606.583	262.898	56.6985				2860.25	1277.5	232.25			0.098	0.232	0.908
												1357.86	367.668	72.012				6918.75	2424.75	325.75			0.047	0.225	0.789
												827.803	585.412	99.669				3957	3325	608.25			0.073	0.122	0.769
												874.524	373.981	93.2755				3876.5	1797.75	369			0.064	0.162	0.533
												884.59	457.813	75.012				6042.75	2645.25	394.25			0.097	0.159	0.88
												662.503	405.387	168.53				2884.75	1724.75	1191			0.083	0.132	0.527
												755.255	162.388	565.956				3111.25	1064	4404.25			0.069	0.507	0.173
												772.862	162.004	174.288				2849	616	1335.75			0.06	0.295	0.553
												474.952	386.517	217.036				4144	1634.75	1661			0.231	0.138	0.443
												437.964	201.309	265.513				2298.75	1538.5	1405.75			0.151	0.477	0.251
												683.365	720.457	476.257				4434.25	4059.75	3800.25			0.119	0.098	0.211
												89.033	296.221	219.129				236.5	1082.5	977.25			0.375	0.155	0.256
												499.123	242.552	295.886				3318.75	738	1597.25			0.167	0.158	0.229
												340.208	363.408	311.593				2151.25	2166.75	1792			0.234	0.206	0.232
												643.357	296.626	464.45				2964.75	999	2624.5			0.09	0.143	0.153
												463.659	340.445	82.4265				2399	1255.75	229.5			0.14	0.136	0.424
												607.512	189.53	163.066				4275	746.25	1516			0.146	0.261	0.716
												893.949	346.221	54.1125				2387.75	639.5	201.75			0.038	0.067	0.866
												931.89	222.158	322.898				4347	259	2141			0.063	0.066	0.258
												432.688	211.229	289.998				1704	910.5	2917.5			0.114	0.256	0.436
												1350.7	363.605	109.761				7147	1286.25	432.5			0.049	0.122	0.451
												744.202	459.579	58.4765				3159.5	3626.25	201			0.072	0.216	0.739
												1085.86	86.376	85.5475				7089.5	449	235			0.076	0.756	0.404
												629.713	412.981	393.898				3943.75	3564.25	2768.75			0.125	0.263	0.224
												183.024	193.974	160.045				507.75	661.5	1445.75			0.19	0.221	0.709
												670.34	415.818	248.894				3842.75	1932.75	1390.75			0.107	0.14	0.282
												157.823	300.454	368.718				558	1794.25	3037.25			0.282	0.25	0.281
												354.818	336.253	228.107				1520	1347.25	791.5			0.152	0.15	0.191
												850.322	432.023	234.25				5427	1668.5	1168			0.094	0.112	0.267
												1191.23	153.953	272.786				3797.5	454.5	2960.5			0.034	0.241	0.5
												862.134	623.101	154.661				5627.25	2885.5	964			0.095	0.093	0.506
												601.077	91.104	232.471				2349	497.25	1910.25			0.082	0.753	0.444
												430.345	117.862	215.258				1196	450.5	1013			0.081	0.408	0.275
												1285.79	219.058	407.103				5318.5	877.75	1979			0.04	0.23	0.15
												944.422	451.115	112.954				3973.75	2566.5	299.5			0.056	0.158	0.295
												76.3555	446.425	203.957				253.75	2185.75	794.75			0.547	0.138	0.24
												886.585	415.839	163.167				4780.5	2660.75	1074.75			0.076	0.193	0.507
												486.303	268.07	276.241				2323	736.25	1304.75			0.123	0.129	0.215
												755.222	384.555	545.064				3869	1875	2056.25			0.085	0.159	0.087
												612.545	554.533	852.933				3469	3262.5	3127			0.116	0.133	0.054
												161.418	215.865	396.103				340.25	1243.75	1677.25			0.164	0.335	0.134
												121.033	510.399	96.1545				309.75	3213.75	643.25			0.266	0.155	0.874
												341.442	366.961	403.588				1932	1936.5	1396.25			0.208	0.181	0.108
												776.591	80.891	72.305				3372	433	321.5			0.07	0.832	0.773
												480.68	279.605	103.933				2689	1828.75	714.25			0.146	0.294	0.831
												725.746	320.868	200.045				4082	2155	1555.5			0.097	0.263	0.488
												877.486	252.605	190.267				4170.25	1569.5	587.5			0.068	0.309	0.204
												812.193	257.271	263.321				2595.5	1694.25	1158			0.049	0.322	0.21
												1131.12	419.375	56.87				4637	1880	233.75			0.046	0.134	0.908
												497.529	615.775	288.949				2000	3266.75	2154.75			0.102	0.108	0.324
												396.818	244.542	173.874				1588.75	997.75	912.75			0.127	0.21	0.379
												552.621	513.896	106.204				3898	1970.5	760.25			0.16	0.094	0.847
												549.65	374.546	341.94				2704.5	4260.75	2142			0.112	0.382	0.23
												633.077	389.488	276.723				3201.75	2016.75	2282.75			0.1	0.167	0.375
												1470.9	201.158	65.0625				9421	1216.5	304.75			0.055	0.378	0.905
												692.193	199.471	84.7195				1907.5	867.5	471.5			0.05	0.274	0.826
												629.875	351.981	72.5475				2784.25	1647.75	380.25			0.088	0.167	0.908
												601.766	558.529	199.572				3261.75	2742.25	1097.75			0.113	0.11	0.346
												78.012	123.225	92.447				178.75	676	551.75			0.369	0.559	0.811
												317.647	319.241	174.773				1469.25	1206.25	546.5			0.183	0.149	0.225
												791.775	402.04	518.274				4151.25	3514.25	3779.75			0.083	0.273	0.177
												322.303	242.48	171.844				1266.75	1431.75	1087.5			0.153	0.306	0.463
												689.249	622.24	184.329				2598.25	3727	753			0.069	0.121	0.278
												693.444	232.338	447.781				3268.75	1180.25	2328.25			0.085	0.275	0.146
												230.832	345.91	219.078				977.75	1600.5	1167.75			0.231	0.168	0.306
												542.562	322.626	80.1335				1719	2403	466.5			0.073	0.29	0.913
												361.873	303.14	219.593				1120.75	2187.75	1894.5			0.108	0.299	0.494
												347.522	82.4265	150.267				1743	434	845.5			0.181	0.803	0.471
												1290.04	76.234	80.5475				13763.8	314.75	420.25			0.104	0.681	0.814
												592.441	399.638	452.274				10372.8	3360.25	1652.75			0.371	0.264	0.102
												1053.83	158.095	201.945				4259.75	857.75	1457			0.048	0.431	0.449
												1210.68	258.806	80.648				6579.75	1418.25	360.25			0.056	0.266	0.696
												538.219	429.579	70.0625				3851.25	1693.5	329.5			0.167	0.115	0.844
												299.191	411.023	345.839				2708	2176	2277.5			0.38	0.162	0.239
												437.144	159.238	187.623				3041	976	890.25			0.2	0.484	0.318
												624.482	627.6	132.246				3661.5	3769.25	848			0.118	0.12	0.609
												857.046	106.004	93.9115				3430	214.75	422			0.059	0.24	0.601
												606.249	367.082	217.865				3565	1695.5	1580.5			0.122	0.158	0.418
												551.064	304.94	77.7905				2341	1419.25	334.25			0.097	0.192	0.694
												199.572	290.563	89.7195				1508.5	1448.25	463			0.476	0.216	0.723
												1061.8	259.007	78.962				4928.5	783.25	190			0.055	0.147	0.383
												705.687	185.087	379.818				5455.25	1000.25	3115.25			0.138	0.367	0.271
												898.067	434.517	394.196				3713.5	2546	960.5			0.058	0.169	0.078
												1121.19	482.378	138.217				4193.25	2311.25	333.5			0.042	0.125	0.219
												306.053	271.575	498.463				1257	1832	1251.25			0.169	0.312	0.063
												1292.15	342.303	174.723				8517.75	2204.5	1071.25			0.064	0.236	0.441
												1086.59	397.893	87.669				4222.25	2222.75	503.75			0.045	0.176	0.824
												1258.47	513.186	270.049				6443	3091.25	3794.25			0.051	0.148	0.654
												112.933	302.505	394.978				760.75	1424.25	1421.75			0.75	0.196	0.115
												227.999	208.53	142.125				1232.75	1024.75	931			0.298	0.296	0.579
												536.249	457.127	196.572				2297.25	1893.5	1544.75			0.1	0.114	0.502
												554.269	350.303	148.933				2291.25	1012.75	1255.75			0.094	0.104	0.711
												491.277	222.279	80.2045				1926.5	1598.5	423.25			0.1	0.407	0.827
												444.517	279.433	181.137				2259.75	1826.25	973.5			0.144	0.294	0.373
												556.683	743.933	75.4265				2390	3082.5	332			0.097	0.07	0.733
												350.325	289.593	167.167				988.75	1558.75	614.5			0.101	0.234	0.276
												482.76	472.399	67.0625				1825.25	2390.5	271			0.098	0.135	0.757
												400.626	223.422	266.019				1555.5	1058.75	1759.75			0.122	0.267	0.312
												513.517	243.22	101.347				1557.5	1278	563.25			0.074	0.271	0.689
												100.104	431.638	555.63				493	1400.5	3511.5			0.618	0.094	0.143
												818.217	101.196	64.0625				4989.5	277	261.25			0.094	0.34	0.8
												923.063	292.2	290.705				4934.25	1633	1685			0.073	0.24	0.251
												810.105	159.338	90.326				2571.5	442.5	488.25			0.049	0.219	0.752
												112.175	109.569	169.258				352.25	275	613			0.352	0.288	0.269
												751.495	291.756	301.868				3589	1260.5	1642.25			0.08	0.186	0.226
												767.625	155.702	125.104				5505.75	876.75	745.5			0.117	0.454	0.599
												964.067	387.274	71.7195				4205	2194.25	373.25			0.057	0.184	0.912
												634.018	417.579	312.756				1292.75	1256.25	1474			0.04	0.091	0.189
												417.111	309.555	125.811				1129	2789.75	667			0.082	0.366	0.53
												57.598	100.547	191.409				203	268.75	1202.25			0.769	0.334	0.412
												637.106	320.409	376.748				2826.5	1040.5	1152.25			0.088	0.127	0.102
												397.961	342.714	223.25				2273.5	1671	1150.25			0.18	0.179	0.29
												667.88	206.965	209.844				6299.25	844	963.25			0.177	0.248	0.275
												1696.47	291.363	160.388				7754	1433.75	1384.25			0.034	0.212	0.676
												357.17	405.224	837.678				918.25	1387.25	3999.25			0.09	0.106	0.072
												875.16	353.789	130.56				2753.25	1988.5	787.75			0.045	0.2	0.581
												478.618	218.107	59.1125				1279.25	1522.75	230			0.07	0.402	0.827
												343.445	514.503	76.891				917.25	2074.25	410.5			0.098	0.098	0.873
												598.654	426.68	60.527				2530.5	2307	270.75			0.089	0.159	0.929
												1215.85	394.546	155.075				7139.25	1457.25	1288			0.061	0.118	0.673
												1270.44	397.555	71.4765				3728	5001.25	367.75			0.029	0.398	0.905
												1022.1	411.437	56.163				5951.75	1633.25	229.25			0.072	0.121	0.913
												504.144	368.144	100.69				1424	1185.75	440.25			0.07	0.11	0.546
												426.647	140.874	112.004				5939.75	641.75	405			0.41	0.406	0.406
												345.303	303.543	368.68				1040	42.25	3105.25			0.11	0.006	0.287
												341.161	190.087	153.903				2378.5	1324	1188.5			0.257	0.46	0.631
												426.337	217.167	174.48				2217.5	1273.25	798.25			0.153	0.339	0.33
												1152.03	371.019	148.075				4392	3064.25	1118.75			0.042	0.28	0.641
												472.053	310.656	236.137				4578.5	1775	1362			0.258	0.231	0.307
												324.028	162.066	178.359				1109.75	904	1830.25			0.133	0.433	0.723
												472.053		75.619				4578.5		297.75			0.258		0.654
												487.889		364.949				1960.75		2067.75			0.104		0.195
												943.338		65.012				4049.5		241.75			0.057		0.719
												943.338		177.309				4049.5		438.75			0.057		0.175
												116.539		679.967				588		4169.25			0.544		0.113
												152.681		51.4055				881.75		185.5			0.475		0.882
												152.681		64.012				881.75		211.25			0.475		0.648
												1169.56		259.371				9087		2097.25			0.083		0.392
												874.51		92.761				3805.75		301.5			0.063		0.44
												548.366		85.1335				1739.25		499.75			0.073		0.866
												433.002		251.786				2129		1613.25			0.143		0.32
												204.694		367.245				647.75		2711			0.194		0.253
												204.694		165.631				647.75		1271.75			0.194		0.583
												277.534		217.471				1391		899			0.227		0.239
												615.804		56.527				3493		217.75			0.116		0.856
												102.305		64.4265				572.75		231.75			0.688		0.702
												1364.7		403.144				9501.5		1179			0.064		0.091
												138.853		217.422				254		1615.25			0.166		0.429
												284.279		135.489				1970.25		774.75			0.306		0.53
												1250.86		65.4265				5243		246.5			0.042		0.724
												1279.45		362.705				3834.25		1674			0.029		0.16
												483.6		262.856				2059.5		1888.25			0.111		0.343
												566.106		284.321				3109.25		1638.25			0.122		0.255
												566.106		185.188				3109.25		1066.25			0.122		0.391
												412.274		272.827				1949.25		1401.5			0.144		0.237
												412.274		627.403				1949.25		4813.75			0.144		0.154
												73.7195		59.7695				262.5		235			0.607		0.827
												438.621		558.734				2536.25		2423.25			0.166		0.098
												489.654		202.572				1785.75		766.25			0.094		0.235
												385.123		180.552				2006		982			0.17		0.379
												454.253		215.906				2257.25		715.75			0.137		0.193
												429.328		65.4765				2665		298.5			0.182		0.875
												1398.98		311.14				8819.75		2824.25			0.057		0.367
												972.753		51.82				4390.75		185.25			0.058		0.867
												489.5		104.447				1727.25		608.75			0.091		0.701
												1011.46		52.1125				3780.25		188.25			0.046		0.871
												151.631		1261.71				801		5941			0.438		0.047
												536.541		741.264				1869.25		3143.5			0.082		0.072
												938.836		216.078				8321.5		874			0.119		0.235
												521.42		110.811				3748		366.75			0.173		0.375
												602.219		552.885				3044		2207			0.105		0.091
												887.109		65.255				5680		184.75			0.091		0.545
												69.305		84.9115				219.5		349			0.574		0.608
												605.47		336.676				2486		1862.5			0.085		0.206
												1004.92		309.555				3871.25		1880			0.048		0.247
												65.234		333.555				254.5		1840			0.752		0.208
												1015.22		191.916				8502.25		1086			0.104		0.371
												765.042		421.567				2861		1606			0.061		0.114
												782.264		58.6985				3543.75		241.75			0.073		0.882
												1181.61		397.224				4399		2274.75			0.04		0.181
												718.821		95.054				3976		410.5			0.097		0.571
												630.503		89.5685				2467.75		450.25			0.078		0.705
												900.046		393.91				3202		2892			0.05		0.234
												175.56		412.375				841.5		1964.25			0.343		0.145
												73.184		288.756				191		1785.5			0.448		0.269
														80.184						341.75					0.668
														59.648						208.5					0.736
														190.501						1034.5					0.358
														109.004						385.5					0.408
														64.4765						281.25					0.85
														116.71						497.5					0.459
														167.945						1013					0.451
														153.761						1099.5					0.584
														77.941						371.5					0.768
														93.2755						182.25					0.263
														522.077						2472.5					0.114
														380.656						1669.75					0.145
														512.086						3798.75					0.182
														486.579						2117.75					0.112
														65.891						249.25					0.721
														160.681						1332.25					0.648
														146.995						632.75					0.368
														146.995						632.75					0.368
														191.036						1708.25					0.588
														191.036						1708.25					0.588
														80.012						202					0.397
														59.163						254.75					0.915
														59.163						254.75					0.915
														366.919						2423					0.226
														51.87						188.25					0.879
														51.87						188.25					0.879
														105.347						252					0.285
														390.781						1051					0.086
														390.781						1051					0.086
														242.27						930.5					0.199
														54.6985						218.75					0.919
														614.282						4756.5					0.158
														614.282						4756.5					0.158
														256.128						1862					0.357
														57.234						203					0.779
														224.522						970					0.242
														56.7695						202					0.788
														56.7695						189					0.737
														436.931						1669.75					0.11
														436.931						1669.75					0.11
														285.262						1387					0.214
														285.262						1387					0.214
														190.823						1232					0.425
														52.6985						195.25					0.883
														341.341						1612.25					0.174
														208.987						1434.25					0.413
														207.865						663.75					0.193
														339.203						2282					0.249
														339.203						2282					0.249
														215.619						690.25					0.187
														58.1125						230.75					0.859
														72.0625						349.5					0.846
														106.397						574.75					0.638
														54.9915						217					0.902
														100.104						339.25					0.425
														81.3555						419.5					0.796
														67.527						329.75					0.909
														80.4765						421					0.817
														252.773						1306.25					0.257
														233.928						1117.25					0.257
														131.853						644.75					0.466
														376.579						2661.75					0.236
														199.016						887.25					0.282
														65.1125						308.5					0.914
														355.705						1922.5					0.191
														85.4265						402					0.692
														202.694						848.5					0.26
														212.229						1636					0.456
														665.29						3997.25					0.113
														71.598						352.5					0.864
														146.631						597.5					0.349
														170.773						870.75					0.375
														419.375						2300.5					0.164
														195.471						567					0.186
														111.175						531.5					0.54
														89.104						262.5					0.415
														240.857						1135.75					0.246
														73.7905						303.25					0.7
														61.527						256.75					0.852
														70.3555						319.5					0.811
														285.019						1612.25					0.249
														84.447						381.75					0.673
														173.773						1267.25					0.527
														300.806						1093.25					0.152
														61.648						220.5					0.729
														193.045						769.25					0.259
														101.225						357.75					0.439
														68.305						292.5					0.788
														159.581						909.25					0.449
														179.217						788.75					0.309
														205.024						634.5					0.19
														245.564						882.5					0.184
														56.4055						228.5					0.903
														217.129						1099.5					0.293
														252.977						2189.75					0.43
														258.137						1229.75					0.232
														169.823						1475					0.643
														405.375						1930.25					0.148
														290.183						818.25					0.122
														268.078						1835.75					0.321
														78.1335						370.5					0.763
														83.255						346					0.627
														286.898						3356.5					0.512
														123.639						531.25					0.437
														313.806						1671.5					0.213
														274.484						1029.5					0.172
														188.38						542.25					0.192
														82.74						393.25					0.722
														453.981						3439.75					0.21
														64.0625						233.75					0.716
														344.693						1041					0.11
														56.941						206					0.798
														264.877						1614					0.289
														171.309						1343					0.575
														81.4975						438					0.829
														310.392						3286					0.429
														88.1335						443					0.717
														448.236						1858.25					0.116
														267.555						1229					0.216
														102.962						448					0.531
														220.572						1177.5					0.304
														286.856						1161.75					0.177
														378.638						2920					0.256
														481.349						2818.75					0.153
														270.726						2344.25					0.402
														67.4765						304.75					0.841
														255.965						1291					0.248
														215.471						1273					0.345
														276.748						1103					0.181
														472.496						2010.75					0.113
														54.82						203.25					0.85
														88.669						450					0.719
														104.084						360.75					0.418
														92.1545						454.75					0.673
														336.806						2958.25					0.328
														202.158						894.5					0.275
														517.6						2807					0.132
														187.43						1143.5					0.409
														493.692						1803					0.093
														110.033						618.5					0.642
														120.418						635.75					0.551
														71.0625						335.5					0.835
														64.4055						240.5					0.729
														64.012						277.5					0.851
														105.933						653.25					0.732
														361.212						3578.5					0.345
														182.489						719.75					0.272
														99.326						708.25					0.902

## Sheet: Figure S2
			Figure S2		3 experiments raw data from imageJ Software/ Analyze particle function/shape descriptors/AR
					student t-test/ unpaired two tailed
					D723H vs wt P value <0.0001
					wt vs wt 5ng TSA P value <0.0001
					wt vs wt 10ng TSA P value <0.0001
		Expt# 1						Expt# 2						Expt# 3
	D723H	wt	5 ng TSA	10ng TSA			D723H	wt	5 ng TSA	10ng TSA			D723H	wt	5 ng TSA	10ng TSA
	2.29	4.71	1.31	1.48			8.55	2.03	2.4	3.53			4.33	3.54	3.13	3.04					Mean AR measures
	1.87	1.19	2.3	2.31			8.15	1.59	2.06	6.05			2.69	3	3.04	2.11					D723H	WT	WT 5ng tsa	WT 10ng tsa
	7.96	1.9	3.87	1.12			8.46	4.22	3.64	2.23			1.85	4.18	3.33	1.93					6.07	2.16	2.8	2.95
	2.1	1.21	2.04	2.85			6.12	3.62	1.27	1.88			10.09	1.36	3.07	1.8					6.17	2.39	2.81	2.87
	7.69	1.24	1.88	1.11			5.95	1.68	3.67	3.23			3.75	2.7	1.29	2.57					6.3	2.31	2.59	3.01
	8.01	1.6	2.03	2.7			3.31	1.98	2.3	2.18			3.09	1.98	1.25	5.48				SEM	0.067	0.067	0.072	0.041
	4.95	1.49	2.93	3.35			2.36	2.83	3.03	1.95			6.11	2.49	5.98	1.92
	7.55	1.82	3.21	3.15			3.64	1.99	1.61	1.13			9.51	3.14	2.13	7.11
	3.12	1.73	2.43	3.53			7.38	2.43	2.12	2.7			9.27	2.26	1.28	4.35
	6.53	1.31	1.51	1.64			5.19	2.99	1.43	2.11			3.24	1.85	1.9	2.58
	5.97	1.63	1.27	2.83			2.85	1.06	2.01	1.36			25.34	3.94	1.8	1.64
	5.67	1.2	1.64	1.9			5.71	1.62	3.66	2.76			4.24	1.19	7.27	2.65
	3.13	4.1	1.45	1.73			9.12	2.44	2.09	2.75			3.63	3.27	1.69	1.62
	3.68	1.87	2.78	1.17			5.55	4.45	2.05	2.24			3.4	3.88	5.15	3.24
	10.14	1.57	1.59	2.71			1.42	1.18	3.78	1.51			18.37	1.66	1.17	2.76
	2.92	2.79	2.51	2.68			4.15	1.36	2.47	1.67			4.63	1.08	1.78	2.19
	2.9	2.02	2.12	1.56			3.18	6.36	2.01	6.87			8.04	4.5	2.08	2.35
	2.69	1.33	4.22	8.05			3.06	3.85	3.83	3.7			2.86	1.57	1.72	1.67
	3.43	2.23	3.03	3.75			19.71	2.43	2.71	2.93			1.29	1.27	3.54	1.45
	4.83	1.79	1.91	4.66			2.21	1.85	2.48	3.63			6.69	2.23	1.74	2.28
	5.8	3.19	2.42	2.53			5.16	4.11	3.36	1.61			8.84	3.06	3.46	2.57
	4.96	3.15	2.15	3.38			13.84	2.98	3.21	1.64			9.12	1.36	3.1	5.6
	3.54	4.79	4.22	1.83			7.81	1.24	4.87	3.51			8.19	2.5	2.48	2.16
	2.84	2.85	1.6	3.26			4.8	1.98	2.82	2.03			6.67	1.58	1.37	3.42
	4.64	2.04	5.8	2.21			8.71	1.12	2.27	2.52			6.47	3.73	2.17	6.49
	8.43	3.02	3.02	1.77			4.15	1.08	1.95	6.32			3.6	1.59	7.78	2.14
	3.57	1.77	1.58	2.1			3.05	1.47	2.58	1.67			7.09	5.74	2.11	1.54
	5.66	4.14	2.46	2.61			5.01	1.28	2.59	2.04			6.29	1.55	2.02	2.07
	9.87	2.8	4.95	2.22			5.04	2.27	2.47	1.66			2.68	5.14	3.37	3.21
	1.37	1.31	3.64	2			2.01	2.12	5.1	2.06			19.66	2.27	3.67	2.42
	3.65	1.22	6.99	1.58			3.84	1.82	2.68	4.16			3.63	5.9	1.89	2.37
	2.95	2.71	2.8	1.32			6.78	4.04	1.58	1.28			3.13	1.49	2.03	1.97
	4.88	3.71	1.7	1.99			6.97	3.13	7.72	4.09			10.94	4.7	2.67	1.34
	8.54	1.75	8.88	2.27			8.15	1.86	1.12	6.34			3.31	3.05	1.2	1.4
	5.68	1.72	2.92	3.56			8.15	1.27	2.24	1.75			7.03	1.52	1.89	1.8
	9.03	1.48	1.83	1.44			3.39	2.18	3.66	1.18			11.69	1.4	2.73	3.16
	13.37	1.27	1.78	6.27			3.45	3.18	2.53	1.73			14.87	4.15	2.17	5
	3.94	2.22	1.75	3.41			5.44	1.83	1.61	4.03			12.21	1.11	1.92	6.03
	3.93	1.4	5.22	1.87			7.24	2.64	4.69	6.48			5.06	1.2	1.79	1.3
	2.21	3.34	1.92	2.73			8.34	2.66	2.67	2.29			11.3	1.38	1.31	1.89
	1.69	1.29	10.23	5.67			11.32	1.3	1.09	1.67			3.74	2.87	1.23	1.4
	8.52	3.06	2.67	2.63			3.32	3.52	1.78	2.44			9.73	2.13	1.88	1.6
	6.56	1.04	2.96	1.36			5.6	2	2.95	2.64			1.89	2.06	1.54	2.61
	5.7	2.81	1.33	3.96			11.94	3.68	5.58	1.88			7.95	2.24	4.65	1.63
	8.14	4.61	2.44	3.31			5.07	1.68	1.91	2.42			6.41	1.43	1.26	1.63
	9.19	3.8	3.86	2.91			6.24	2.62	1.77	3.77			7.07	1.42	7.24	3.8
	6.56	1.94	2.1	4.61			1.58	1.08	3.18	1.85			11.05	2.05	1.95	1.62
	4.66	1.31	3.05	2.33			11.39	2.6	2.8	2.68			5.98	1.28	2.11	2.85
	12.25	1.73	3.57	3.27			7.33	1.73	1.83	3.48			3.96	2.82	1.96	2.01
	2.42	1.49	1.65	7.62			2.7	1.27	1.42	2.79			6.72	1.29	2.63	2.51
	8.33	1.67	2.39	2.15			8.1	1.11	2.82	1.96			5.65	3.22	2.07	5.29
	6.16	2.1	2.63	3.69			4.9	3.68	4.07	2.75			6.66	1.33	1.27	2.2
	4.05	1.23	3.76	8.42			2.49	1.7	2.56	2.14			9.08	1.61	4.35	2.98
	5.49	1.2	1.68	3.5			6.17	1.42	2.7	1.55			2.96	2.18	1.36	1.93
	8.32	5.51	1.84	1.31			5.39	1.07	1.59	1.75			9.96	1.26	6.21	3.53
	3.61	1.69	3.69	1.17			2.99	1.98	4.13	6.76			1.41	3.5	1.2	9.64
	3.18	2.49	1.21	1.76			13.43	1.98	4.18	2.36			4.33	2.14	2.91	1.98
	11.69	1.21	2.46	1.09			8.47	2.43	1.92	2.05			7.31	1.96	4.46	2.89
	10.75	1.36	3.41	1.19			4.06	2.37	4.19	1.15			10.89	3	3	1.45
	4.59	1.67	2.21	2.29			8	2.69	3.32	1.25			17.15	1.99	1.12	1.65
	5.33	2.9	1.55	3.97			1.18	1.6	2.2	6.76			4.68	2.18	4.69	3.33
	3.9	1.59	3.12	3.09			3.51	2.26	2.96	1.59			5.91	2.07	1.48	1.69
	1.51	1.21	2.74	2.19			1.61	2.24	4.23	4.01			9.65	2.09	3.08	1.54
	5.29	1.21	1.94	9.88			3.05	8.93	2.25	4.16			2.89	1.3	3.16	5.16
	3.22	2.39	1.6	2.56			7.38	1.54	3.77	2.02			1.87	1.37	1.75	3.02
	3.55	2.05	1.48	6.82			16.57	1.36	3.8	1.73			3.62	1.77	3.2	1.41
	2.76	1.39	4.14	5.62			8.88	2.31	2.08	1.64			4.86	1.64	1.77	1.78
	1.39	2.92	1.07	3.16			13.17	1.1	1.31	1.56			3.74	1.63	2.32	1.79
	3.26	2.18	1.23	1.18			8.91	1.63	1.24	2.26			2.98	2.65	1.65	5.7
	7.72	1.59	1.35	1.52			3.2	2.42	1.57	1.38			1.88	4.3	1.57	2.54
	7.33	2.74	1.61	3.2			7.41	1.58	2.62	5.27			1.23	1.59	3.54	2.13
	8.14	1.06	2.38	5.28			4.79	1.7	1.91	2.18			1.32	1.66	1.65	6.18
	7.84	2.48	2.01	3.01			1.89	1.97	2.85	1.48			3.27	1.2	3.23	2.38
	4.2	2.11	3.17	2.7			2.25	1.27	5.18	5.05			7	1.32	3.16	6.47
	3.29	2.48	4.8	3.33			7.61	2.05	2.61	3.74			4.99	7.02	1.04	1.82
	2.52	1.79	2.05	2.69			12.85	2.47	2.32	1.12			11	1.38	5.02	3.5
	6.95	1.62	3.37	2.03			6.82	3.08	1.4	5.25			2.09	1.73	3.16	3.44
	1.91	1.51	3.56	4.68			2.03	1.16	3.68	6.61			4.27	1.31	1.47	2.38
	5.79	1.56	1.5	1.69			1.74	2.05	2.31	3.22			1.89	1.36	1.74	1.37
	2.68	1.31	2.7	6.07			12.1	1.2	1.83	1.16			10.85	5.07	3.67	2.37
	8.79	1.86	3.47	4.32			6.8	1.45	5.39	1.83			7.64	1.48	2.22	1.99
	7.8	1.44	1.8	5.17			15.58	3.09	2.33	4.29			2.5	1.81	1.41	6.67
	8.16	2.26	1.79	2.27			14.33	1.71	1.6	2.67			4.84	1.95	2.4	2.78
	1.87	1.96	2.49	2.53			4.03	2.23	1.54	1.3			2.17	2.02	1.51	1.36
	8.09	2	6.24	1.27			2.58	1.83	7.58	1.75			1.82	1.07	1.25	2.32
	4.55	1.89	2.42	2.07			2.93	2.02	8.7	5.23			2.72	1.98	4.67	2.3
	4.11	4.3	3.64	1.57			6.19	4.21	1.96	2.67			4.3	1.32	1.26	3.27
	9.67	1.98	2.46	1.86			2.41	3.2	2.82	5.77			1.07	2.38	2.05	1.43
	1.37	2.72	1.87	1.4			10.2	2.46	2.78	2.52			5.26	1.67	2.22	1.27
	6.54	1.82	1.68	2.88			11.58	1.25	3.4	1.44			12.52	1.25	1.48	1.07
	1.56	2.56	8.05	1.25			7.61	3.09	1.9	4.11			7.87	2.92	3.39	3.73
	4.43	1.79	2.33	1.29			8.74	1.15	2.65	2.67			2.87	1.35	8.93	4.58
	2.03	1.73	1.42	2.24			2.28	1.28	2.44	1.73			4.37	1.15	3.11	1.88
	8.59	1.72	3.01	2.53			3.67	2.4	3.34	1.66			2.7	2.85	4.72	3.09
	1.73	1.94	1.38	2.2			4.52	1.32	6.68	3.65			2.16	3.11	1.53	5.02
	10.45	1.19	2.89	1.72			5.13	1.14	1.97	3.73			2.68	2.33	1.72	7.27
	5.01	7.46	1.15	2.15			6.34	1.57	8.15	1.1			10.42	3.51	6.15	4.32
	2.97	2.43	2.74	2.57			13.17	14.48	1.43	3.35			5.83	1.23	1.37	4.94
	2.49	3.01	1.97	1.6			12.59	1.71	1.84	2.2			26.94	1.49	2.15	2.91
	2.17	1.21	1.97	4.09			3.56	2.5	1.92	3.15			10.04	1.19	5.65	2.1
	7.24	1.16	4.54	1.45			4.05	1.41	1.71	2.13			6.18	1.45	2.07	7.02
	7.93	2.43	4.91	2.36			2.7	1.65	1.3	1.42			4.51	1.52	2.04	1.95
	5.02	3.24	2.61	5.71			1.73	2.7	4.67	2.54			6.68	2.22	1.51	2.09
	3.49	1.77	2.69	2.63			7.42	2.33	3	1.14			4.53	4.58	2.35	4.76
	6.55	1.65	1.85	1.16			7.85	1.44	1.35	4.08			8.37	5.63	1.8	1.9
	2.11	1.73	1.89	2.79			1.28	1.58	2.41	3.61			10.7	5.05	3.23	6.59
	6.96	2.23	2.06	3.33			11.31	1.23	4.86	5.3			11.1	3.38	1.91	2.27
	3.32	3.96	1.28	2.37			4.32	1.66	2.11	2.69			2.54	2.14	2.07	5.07
	7.54	2.64	2.27	1.79			5.52	1.34	3.09	4.06			3.13	1.24	2.78	2.16
	4.81	2.18	3.64	3.17			13.48	1.54	1.35	1.41			4.69	1.07	1.97	1.21
	16.92	4.15	1.22	4.85			8.17	2.29	4.21	3.23			8.42	1.81	7.74	1.52
	7.43	1.56	1.55	1.59			18.05	1.8	8.85	2.01			4.19	1.59	1.97	2.35
	16.96	4.63	3.91	1.15			1.78	2.77	2.07	5.29			7.15	1.37	5.2	3.2
	5.74	2.43	1.53	1.7			5.78	2.99	1.84	2.64			6.76	2.58	1.5	4.5
	1.71	1.76	5.66	1.81			3.41	2.28	1.42	3.78			12.94	3.29	1.13	4.47
	1.72	1.46	4.08	7.91			10.02	1.15	3.3	2.86			12.34	2.44	3.28	3.34
	5.44	1.39	1.77	5			8.9	2.89	3.33	1.37			7.25	1.38	2.1	1.95
	5.45	2.13	1.5	2.02			6.1	1.92	1.48	1.26			7.64	3.25	3.08	1.83
	2.86	2.36	2.06	2.43			6.91	1.45	7.46	1.76			7.8	1.57	4.71	1.59
	7.73	2.56	2.76	3.86			5.71	2.68	1.87	3.51			7.59	1.12	2.75	2.92
	4.17	1.34	5.07	1.8			1.64	1.17	2.87	1.01			7.04	4.39	1.87	1.28
	1.91	1.21	2.91	4.48			12.67	2.19	2.78	1.59			17.71	1.79	2.34	1.77
	7.79	1.55	1.87	1.85			6.04	2.11	1.17	1.74			3.14	3.37	5.79	3.74
	5.78	2.15	3.92	3.2			6.95	1.75	1.28	4.39			5.72	1.29	3.44	5.98
	2.02	1.82	1.61	1.34			6.77	1.11	1.24	2.15			5.37	3.04	3.94	6.56
	4.44	1.93	1.22	2			3.03	1.21	3.69	7.85			2.91	1.98	2.63	8.48
	3	1.9	11.04	3.02			3.19	3.61	5.32	2.2			7.97	3.14	1.89	1.47
	7.48	1.65	2	4.52			7.82	1.99	2.6	4.13			6.74	3.62	4.47	2.64
	3.37	2.83	1.29	4.5			5.77	3.45	1.74	3.02			5.78	4.68	1.83	2.14
	6.21	4.22	4.47	2.75			3.53	2.05	1.6	2.45			12.84	1.95	4.12	1.25
	10.9	2	1.62	3.57			11.21	4.44	1.19	1.65			3.24	2.12	6.7	2.2
	8.02	1.24	1.67	3.06			3.08	2.22	2.44	2.14			8.88	1.33	2.23	1.43
	7.26	5.43	1.58	1.71			3.86	3.18	5.39	1.73			12.4	2.46	1.04	1.45
	3.7	1.59	1.9	5.13			1.79	1.43	2.53	2.24			7.22	1.47	4.98	1.74
	7.3	1.86	2.54	1.73			3.41	2.12	3.55	3.67			1.64	2.29	1.31	2.6
	2.69	1.27	3.49	2.2			4.06	1.61	3.17	1.62			3.88	3.33	1.58	6.65
	1.33	1.75	1.33	3.1			9.57	1.02	1.71	1.47			2.21	8.19	1.69	1.24
	9.58	1.24	3.85	1.43			7.98	2.68	1.49	3.99			10.93	2.32	2.33	1.42
	15.63	2.04	1.96	1.13			3.36	3.51	1.27	1.89			2.47	2.11	1.57	2.39
	10.52	1.8	1.83	10.97			7.43	2.79	1.94	8.03			7.35	1.29	1.87	1.59
	4.42	1.23	2.04	3.13			2.46	2.67	1.81	7.15			11.21	1.47	3.29	1.37
	1.42	2.44	1.39	1.52			6.86	1.14	2.1	1.79			6.06	3	1.13	2.96
	5.15	1.32	3.1	5.48			8.27	3.63	4.59	8.21			2.49	1.25	4.1	2.08
	6.19	3.23	1.1	3.49			11.66	1.79	4.66	2.65			4.5	1.42	1.68	2.1
	11.36	1.61	2.75	11.28			12.73	1.89	2.31	1.09			6.89	2.72	3.09	1.27
	9.71	1.21	3.02	5.42			5.04	1.6	1.74	2.77			5.35	2.55	1.84	2.26
	5.1	2	1.86	2.54			4.93	1.52	2.21	1.87			5.34	2.27	2.91	6.92
	7.1	1.56	2.44	1.26			8.2	3.34	2.1	1.52			2.39	1.84	2.71	1.64
	2.95	1.32	2.78	1.28			3.07	2.07	1.79	1.64			2.28	6.28	1.46	2.04
	2.88	1.79	2.53	5.73			5.95	2.4	2.1	1.18			3.46	1.1	4.41	2.56
	3.27	1.72	2.84	3.59			2.62	1.39	1.27	3.33			8.03	1.22	3.16	1.53
	3.74	2.22	5.85	2.84			7.15	4.03	1.5	3.13			9.4	3.02	1.45	3.45
	2.92	1.25	2.3	8.16			1.55	4.92	2.02	3.18			4.72	1.97	1.41	1.84
	10.08	1.61	2.58	1.93			3.36	2.61	3.62	1.5			3.51	1.67	1.28	2.04
	7.1	1.55	2.17	2.2			2.29	3.66	1.89	1.54			10.8	1.18	1.8	1.54
	4.68	1.46	1.42	2.78			4.72	2.58	1.4	1.75			4.78	3.69	4.5	7.02
	12.94	1.29	3.59	3.61			3.03	2.55	2.01	1.51			14.42	1.31	2.3	1.49
	4.76	2.54	1.79	5.62			9.42	2.26	3.91	2.39			3.79	1.72	1.5	2.11
	2.81	1.66	5.38	2.71			13.25	2.95	1.9	3.03			6.13	2.1	2.45	4.65
	11.04	2.52	2.33	1.63			2.16	2.2	1.9	7.88			8.6	1.5	2.36	1.52
	5.06	3.15	2.58	2.07			3.99	2.54	1.52	1.73			6.3	3.23	3.55	1.61
	5.78	4.22	1.52	2.49			14.68	1.95	1.68	2.01			5.84	2.93	2.05	2.14
	5.44	3.22	7.44	1.67			4.61	1.26	4.58	2.58			20.72	3.92	3.2	2.18
	6.79	2.23	1.63	3.21			13.33	1.6	1.17	3.18			6.38	1.68	3.7	1.4
	5.62	2.73	1.99	4.91			11.9	3.66	1.43	2.93			7.55	6.1	2.09	1.91
	5.76	1.54	3.44	3.27			11.78	2.81	1.27	6.67			5.93	1.9	6.08	3.9
	16.06	1.69	1.82	1.08			7.04	1.64	1.62	2.27			2.01	1.98	1.28	1.55
	5.79	1.52	2.57	1.3			9.95	2.82	2.95	1.31			6.16	1.09	2.24	6
	9.77	6.8	1.79	7.91			2.33	2.78	1.2	2.44			7.73	1.56	1.56	2.1
	9.38	2.05	1.1	6.31			16.31	2.63	1.5	1.28			2.63	1.33	2.75	2.15
	9.59	1.83	2.4	1.98			1.52	1.88	2.94	1.05			1.74	2.23	7.67	7.22
	11.46	1.63	2.53	2.85			14.2	1.98	3.74	1.59			1.22	1.86	1.99	5.9
	8.85	3.68	2.88	1.68			2.08	1.26	1.45	2.34			1.37	2.35	3.77	5.2
	2.86	2.51	7.26	4.48			2.2	4.57	1.76	2.14			11.42	2.06	2.03	3.47
	18.67	2.09	3.06	2.09			2.13	2.05	9.7	6.31			3.75	4.19	1.71	2.37
	1.26	4.61	2.71	1.09			5.76	5.47	5.23	1.86			6.12	2.03	1.73	2.47
	3.13	5.1	9.5	3.89			5.26	1.51	1.5	1.14			11.05	1.71	1.59	3.21
	11.41	1.34	1.81	2.19			2.98	1.39	1.96	1.75			3.03	2.38	3.81	2.6
	4.36	4.31	2.75	2.41			2.35	1.52	5.5	4.21			4.27	1.29	3.95	2.78
	2.68	1.78	1.86	1.39			2.51	1.24	1.49	4.88			3.97	3.14	4.98	1.95
	6.2	3.04	2.04	3.17			2.42	1.83	1.17	1.19			5.52	1.78	3.05	3.03
	3.06	1.3	1.28	3.72			1.65	1.53	2	2.09			3.43	1.69	4.09	1.29
	8.68	1.67	3.29	4.22			4.9	1.96	2.13	1.97			1.84	2.34	3.56	3.52
	2.19	2.06	1.28	2.42			11.21	2.28	2.86	3.12			16.41	1.24	1.27	1.25
	7.36	1.3	3.54	3.09			5.85	1.81	1.33	3.35			4.48	1.37	1.79	3.36
	2.17	1.88	2.11	1.76			15.97	1.51	4.77	4.01			2.16	2.22	2.53	3.81
	4.85	1.95	4.34	1.1			3.42	1.53	3.02	4.24			22.75	1.99	1.22	4.6
	8.72	1.67	3.07	1.1			1.56	1.32	1.28	1.44			18.56	1.22	2.96	4.64
	4.09	1.05	2.76	3.95			5.6	1.06	1.21	2.5			3.68	1.25	1.18	4.13
	9.63	1.18	2.71	2.43			4.83	3.35	3.85	1.59			14.24	1.13	1.92	3.42
	13.7	1.9	2.9	1.68			4.63	2.53	2.88	4.84			9.28	3.6	1.8	2.32
	8.47	1.38	1.43	2.09			4.94	2.09	2.72	6.23			10.09	1.73	2.68	7.03
	6.17	1.16	4.96	4.6			2.35	3.34	1.39	1.69			5.73	3.55	1.52	1.31
	3.67	2.12	2.69	2.13			4.99	1.4	3.81	4.59			1.47	1.17	4.09	3.71
	4.67	3.7	3.22	1.69			5.19	2.87	1.14	2.4			3.45	1.32	2.12	4.62
	9.53	2.15	2.08	1.74			4.01	1.57	3.09	2.77			1.71	2.4	1.28	3.55
	2.05	1.21	2.15	3.73			5.39	1.28	3.44	3.55			4.77	1.88	7.19	1.86
	4.17	1.33	5.66	1.84			10.91	4.16	5.81	2.49			3.16	1.31	2.34	8.38
	3.41	1.99	2.24	1.15			3.42	3.45	2.41	1.85			2.39	2.62	1.89	2.51
	1.62	2.81	2.49	1.3			13.97	2.31	1.62	5.61			1.46	1.46	1.37	1.6
	12.43	2.88	2.52	2.21			5.08	1.67	4.56	3.23			12.72	4.48	1.16	3.53
	9.29	1.38	1.41	9.4			4.86	1.27	2.76	2.05			6.61	1.19	2.85	2.89
	16.2	1.51	1.57	3.79			4.78	9.17	2.28	1.61			7.52	1.24	1.85	1.87
	8.83	2.84	2.7	2.14			5.75	1.22	2.29	6.85			2.21	2.13	2.43	2.56
	1.91	1.52	2.77	1.77			19.04	1.41	5.8	4.29			5.31	2.32	1.11	5.98
	6.08	1.33	6.14	4.16			4.4	1.69	1.91	1.67			5.18	2.02	3.13	1.27
	7.24	1.39	1.69	3.16			2.76	1.93	6.07	3.4			9.8	1.45	4.19	2.92
	9.77	1.42	2	2.08			10.78	1.51	3	4.31			15.46	1.57	1.6	1.56
	8.44	3.39	1.9	10.37			5.34	1.74	2.35	3.38			2.87	2.33	3.32	2.57
	5.02	1.98	2.61	2.81			5.28	1.57	1.74	3.29			7.69	2.9	1.41	2.33
	12.86	1.62	2.9	3.07			9.62	2.62	3.53	1.1			3.67	4.2	2.15	5.88
	12.18	1.27	3.67	3.59			8.24	2.94	2.35	2.25			9.64	2.18	1.45	3.44
	4.57	1.44	1.82	1.07			4.44	1.74	3.87	2.56			9.04	1.22	1.91	1.97
	2.51	1.92	1.74	4.62			4.32	6.22	5.42	1.79			7.97	1.68	1.64	2.47
	2.4	4.92	1.44	4.52			3.03	2.4	2.82	1.71			1.26	3.92	1.62	5.75
	3.62	2.25	3.62	1.42			8.15	3.04	4.54	2.73			1.66	2.69	7.08	1.25
	23.98	1.32	3.47	3.63			2.4	1.16	2.58	1.46			1.99	2.46	3	1.11
	5.05	1.78	1.56	1.13			7.64	2.95	1.84	3.67			4.78	1.46	1.48	3.87
	1.86	1.43	4.15	5.67			1.2	1.97	2.47	3.09			2.29	1.29	1.09	4.42
	2.45	1.57	2.41	1.5			3.11	1.9	1.56	2.12			4.69	2.15	5.53	4.65
	19.8	2.42	7.39	1.42			2.19	1.08	4.18	4.47			7.99	1.62	1.68	1.7
	4.69	4.17	3.14	3.3			5.8	7.75	2.1	2.17			3.89	1.17	3.38	1.37
	2.99	1.17	3.98	2.32			1.35	7.86	1.82	1.76			3.11	4.41	2.47	1.62
	3.96	7.32	1.7	1.12			2.36	2.55	2.51	1.09			6.96	1.87	2.19	1.63
	5.85	1.48	1.73	2.88			2.17	1.51	6.38	1.77			6.65	3.24	5.53	3.77
	3.7	2.18	3.73	2.84			7.41	1.42	4.22	2.15			6.14	1.25	2.98	2.86
	5.93	1.27	8.23	1.1			2.96	1.34	1.68	1.86			6.93	2	6.42	5.31
	3.87	3.2	1.83	1.78			7.9	5.11	1.28	3.07			7.32		1.55	1.46
	1.55	1.32	2.25	2.76			1.24	1.41	1.62	3.9			6.79		1.59	3.16
	5.39	1.59	3.8	3.64			1.99	3.27	3.08	2.37			12.01		2.87	1.9
	4.59	1.25	3.12	1.56			2.32	2.99	1.71	6.14			8.45		1.95	2.76
	1.6	1.32	1.33	1.86			4.64	2.16	1.4	1.33			8.45		1.93	1.45
	11.39	1.61	3.49	1.74			2.59	1.26	1.55	1.83			5.65		2.26	1.69
	8.91	2.32	1.43	1.85			11.75	1.48	3.64	2.28			15.97		1.48	3.21
	8.31	3.17	1.44	2.68			2.99	3.59	2.1	3.66			6.6		3.53	5.32
	1.3	3.28		2.49			2.85	2.36	2.78	4.4			2.41		3.25	2.11
	5.86	1.13		1.85			2.85	5	1.21	2.29			2.88		1.09	2.06
	8.95	1.38		2.66			6.2	2.07	2.55	1.7			1.34		1.78	1.11
	8.88	1.36		2.45			4.98	1.16	4.29	1.97			1.33		1.78	1.38
	5.11	1.28		1.31			4.2	2.55	2.21	4.21			3.33		1.33	9.38
	2.09	2.05		1.43			10.16	1.8	4.09	3.34			11.37		1.33	1.96
	2.02	1.41		1.85			2.09	2.07	2.9	3.76			6.65		1.69	2.17
	1.98	1.79		1.36			7.17	4.54	2.26	2.28			2.73		1.34	3.24
	27.96	1.24		1.99			7.23	1.17	1.59	1.48			3.66		2.01	2.59
	2.21	2.24		1.94			3.48	4.06	1.84	1.48			1.57		1.21	6.44
	9.17	2.94		2.89			6.26	1.84	3.82	5.02			8.72		1.04	1.62
	3.05	2.18		3.32			10.92	1.18	4.13	2.26			3.89		2.07	4.61
	1.96	2.31		3.24			8.95	1.15	1.76	2.58			14.84		1.22	4.4
	10.7	1.84		2.09			9.07	1.08	1.93	2.63			5.85		1.18	3.79
	5.45	3.52		2.87			5.59	1.74	1.5	3.53			13.25		2.34	1.35
	3.52	2.54		1.43			1.55	1.22	2.49	1.51			5.12		2.05	3.33
	9.66	1.66		4.43			3.12	3.74	4.43	1.98			2.8		2.62	3.41
	1.3	1.26		6.34			3.81	3.39	3.15	1.53			12.79		1.1	6.6
	3.26	2.55		3.13			7.87	2.81	1.3	3.88			8.64		2.13	1.15
	5.72	1.19		5.33			4.45	3.61	1.78	7.14			7.39		6.24	1.34
	16.31	4.44		1.7			5.3	1.74	1.08	1.96			2.1		1.61	1.61
	14.83	1.81		4.57			9.06	1.27	3.61	1.19			7.14		1.68	2.77
	1.43	2.12		1.26			9.88	5.18	1.21	5.58			9.29		3.63	1.8
	9.05	2.28		1.84			15.36	2.87	1.66	4.1			5.03		6.05	1.57
	4.95	2.51		1.82			10.78	1.18	1.84	1.78			8.83		6.09	6.47
		1.92		2.76			4.33	1.6	1.71	1.53			3.12		1.31	3.3
		1.76					2.76	2.42	3.84	1.58			4.11		1.73	1.69
		1.69					4.88	3.43	6.11	2.19			8.73		1.88	1.79
		1.87					1.44	5.54	1.11	1.12			4.81		1.88	2.02
		1.2					2.67	5.44	3.47	4.65			4.27		3.05	1.34
		2.83					3.36	2.45	3.5	1.74			2.43		2.85	2.57
		1.89					3.11	2.96	4.53	1.37			3.02		3.48	1.51
		1.25					3.72	1.63	6.66	3.14			3.12		3.92	1.32
		1.16					7.55	1.93	3.01	1.05			3.31		2.02	1.33
		2.25					2.02	1.8	1.24	3.04			8.68		2.06	1.38
		1.12					11.93	3.27	1.53	1.73			3.31		2.8	1.31
		1.21					3.4	1.01	1.87	2.2			4.22		3.01	1.71
		3.28					14.4	1.92	3.3	3.12			2.03		1.44	1.33
		2.13					1.27	2.27	1.71	1.68			9.6		2.09	5.84
		2.03					5.06	1.63	1.12	3.73			10.07		2.65	1.56
		4.41					3.42	1.82	3.95	4.77			1.11		4.85	1.33
		2.28					6.96	1.6	1.42	2.42			2.74		1.77	6.79
							5.29	3.4	1.77	2.49			6.12		1.35	1.2
							16.68	2.78	3.02	1.2			7.69		2.22	2.18
							5.9	1.69	1.36	1.45			4.79		1.68	5.99
							3.57	4.34	1.24	1.45			1.76		4.3	2.24
							8.57	2.86	2.05	8.86			3.26		1.51	6.02
							4.86		1.79	1.94			9.09		1.51	4.28
							5.7		4.92	1.44			1.24		2.48	2.87
							3.57		1.35	1.78			2.26		4.17	1.19
							5.71		1.69	1.27			5.45		3.68	2.29
							2.41		8.65	1.81			5.53		3.25	2.29
							2.97		1.4	2.45			3.48		2.63	3.96
							8.45		7.54	1.42			2.09		1.89	3.29
							5.03		1.69	3.83			3.99		1.27	1.8
							9.76		4.74	1.41			12.01		1.28	4.27
							1.57		1.72	1.26			6.36		7.56	2.1
							1.58		1.92	1.78			5.9		1.53	1.98
							5.97		1.9	2.64			5.09		2.64	2.55
							4.54		1.95	4.08			5.61		1.84	2.12
							2.19		3.86	3.29			11.97		3.2	3.32
							7.48		4.57	11.52			3.19		2.38	3.44
							2.77		5.58	1.8			3.11		4.24	1.84
							15.14		2.85	1.39			4.63		2.21	4.85
							4.63		5.24	1.82			6.47		1.42	2.82
							13.53		2.54	1.63			4.47		2.25	7.12
							4.66		4.72	6.95			6.35		1.85	5.5
							10.86		2.47	1.51					3.37	3.96
							10.72		5.76	2.59					1.55	3
							2.13		1.17	4.19					2.49	6.52
							8.08		1.12	2.11					1.56	1.61
							8.19		2.84	1.26					3.22	3.03
							5.52			2.83					3.87	1.33
							3.9			2.42					1.54	1.6
							3.26			1.61					1.49	1.88
							4.24			1.4					2.47	1.36
							3.25			1.16					2.96	1.24
							3.36			2.45					1.89	1.19
							10.7			1.37					1.33	2.36
							8.37			4.39					2.37	1.58
							5.82			3.39					3.96	2.35
							8.96			1.82					4.13	2.28
							8.21			12.28					2.45	2.28
							7.63			2.26					1.52	5.69
							2.42			3.83					2.49	1.91
							6.86			1.53					1.69	5.65
							8.87			1.15					1.18	8.69
							4.98			1.26					1.35	1.92
							4.88			1.74					6.35	1.8
							7.84			1.63					8.06	1.47
							3.04			2.15					1.87	2.88
							6.4			1.13					2.13	2.4
							6.42			1.58					2.28	5.15
							1.8			5.65					2.56	1.99
							8.38			1.42					1.6	1.83
							9.53			2.06					3.41	2
							6.89			11.22					1.75	1.69
							4.73			1.84					2.04	2.53
							3.93			8.24					1.26	1.91
							7.97			2.32					3.96	1.77
							5.2			2.99					1.21	5.2
							4.84			1.66					1.82	8.81
							11.55			1.5					2.35	2.56
							19.38			10.65					1.99	2.67
							11.09			2.05					3.45	5.55
							3.93			2.07					2.31	2.07
							2.46			5.37					1.85	1.42
							9.73			2.15					2.37	2.11
							7.17			1.69					1.34	2.85
							11.01			1.32					3.01	5.21
							1.87			1.2					2.55	4.64
							6.27			1.64					1.11	3.62
							2.49			4.46					1.12	3.68
							2.69			4.74					2.06	1.43
							6.44			1.58					3.47	2.46
							7.05			2.14					2.22	1.33
							1.92			1.73					2.9	3.38
							5.38			1.52					5.79	2.16
							1.22			2.41					2.59	1.67
							2.43			7.09					3.24	1.64
							4.77			4.43					2.85	1.56
							6.22			1.1					1.78	1.64
							3.25			2.01					1.24	1.49
							13.45			2.12					2.08	1.91
							11.76			2.19					2.14	1.99
							3.5			3.4					3.17	1.23
							13.78			5.54					1.22	1.21
							14.38			3.8					2.22	2
										2					1.8	1.54
										3.24					3.13	3.4
										2.43					1.86	3.45
										2.93					3.98	3.44
										2.98					1.06	5.36
										2.23					1.44	1.84
										1.06					2.62	2.73
										6.64					1.24	6.83
										1.52					2.06	1.66
										4.32					1.29	2
										2.34					2.14	6.38
										2.34					2.76	1.42
										4.44					1.4	2.25
										6.11					2.48	2.91
										5.95					2.15	8.46
										2.71					1.93	1.2
										3.07					1.06	5.54
										3.75					3.82	1.68
										3.47					1.5	6.21
										2.21					1.87	1.99
										3.14					4.34	3.13
										1.75					1.58	1.57
										1.85					1.83	3.26
										4.09					1.61	1.34
										1.57					1.81	2.72
															2.17	4.1
															1.41	5.97
															2.24	1.56
																1.84
																4.75
																10.23
																1.94
																2.19
																2.63
																4.29
																2.92
																1.65
																2.61
																4.55
																2.74
																2.02
																3.21
																1.93
																2.84
																3.27
																1.72
																1.84
																2.58
																2.88
																2.1
																2.08
																3.46
																3.27
																5.84
																3.04
																6.83
																2.69
																6.47
																6.28
																2.11
																3.23
																5.46
																6.12
																3.01
																2.31
																2.05
																1.81
																1.59
																5.44
																7.37
																1.2
																2.01
																3.47
																2.78
																1.58
																5.15
																2.11
																3.19
																1.73
																1.41
																2.43
																1.68
																1.87
																1.65
																1.53
																4.49
																1.36
																2.75
																1.53
																3.81
																3.67
																2.04
																3.03
																1.29
																10.3
																2.25
																5.48
																1.22
																2.91
																2.07
																2.46
																1.18
																2.19
																1.52
																1.57
																4.06
																5.28
																2.23
																2.39
																2.77
																3.09
																6.78
																3.7
																1.96
																1.46
																1.26
																1.69
																1.26
																2.22
																6.39
																2.59
																3.97
																3.02
																1.11
																5.88
																1.69
																2.7
																5.64
																4.08
																1.84
																1.61
																2.54
																1.93
																1.96
																3.84
																1.44
																1.76
																2.04
																7.54
																1.36
																1.47
																4.81
																2.76
																7.33
																3.11
																8.71
																4.42
																3.53
																8.25
																2.4
																2.86
																1.71
																1.7
																4.79
																1.76
																1.34
																2.55
																1.76
																1.15
																1.73
																4.8
																1.95
																1.49
																2.03
																1.32
																2.69
																2.71
																1.38
																1.62
																1.65
																1.94
																1.99
																3.79
																1.27
																2.65
																2.46
																7.34
																1.54
																1.63
																1.29
																1.22
																1.37
																2.13
																1.48
																1.45
																1.65
																2.31
																5
																1.39
																6.2
																1.27
																1.75
																1.03
																1.26
																6.32
																3.18
																1.18
																2.83
																1.07
																1.9
																1.05
																5.04
																5.82
																1.23
																1.74
																8.87
																1.76
																1.59
																3.02
																1.79
																3.02
																5.24
																1.12
																1.39
																3.18
																2.79
																5.27
																1.83
																7.41
																1.46
																8.8
																1.23
																1.43
																3.73
																8.49
																2.21
																3.49
																1.73
																1.86
																7.76
																10.13
																4.36
																2.35
																3.1
																2.49
																4.08
																1.69
																8.11
																2.79
																3.1
																1.51
																2.79
																2.12
																2.34
																1.72
																1.26
																1.74
																1.8
																1.59
																4.02
																4.78
																2.82
																3.31
																2.04
																12.93
																3.92
																2.17
																3.62
																3.56
																1.24
																10.72
																2.27
																1.2
																1.16
																2.25
																1.51
																5.57
																1.15

## Sheet: Figure S3
		Figure S3
		Manual counting of the number of protrusions made per cell following different time of treatment with MLN. At least 50 cells were counted per experiment												Numbers are expressed as percentage
			No MLN			6h MLN				24h MLN				48h MLN				72h MLN
	% protrusions	n=0	n= 1 or 2	n>2		n=0	n= 1 or 2	n>2		n=0	n= 1 or 2	n>2		n=0	n= 1 or 2	n>2		n=0	n= 1 or 2	n>2
		47	50	3		47	51	2		23	62	14		18	18	64		9	9	83
		51	48	1		41	57	3		18	74	8		4	57	39		0	13	87
		38	60	2		50	50	0		23	67	10		3	44	53		5	5	91
	SEM	3.844	3.712	0.577		2.646	2.186	0.882		1.667	3.48	1.764		4.842	11.465	7.234		2.603	2.309	2.309
	Manual counting of the number of protrusions that branches following different time of treatment with MLN. At least 50 cells were counted per experiment
		No MLN	6h MLN	24h MLN	48h MLN	72hMLN
	% protrusions with branching	3.94	5.17	22.2	45.45	77.14
		2.35	0.94	22.62	64.29	94.87
		3.03	2.75	15.96	46.88	69.77
	SEM	0.461	1.225	2.156	6.056	7.449
